# Supplementary material for: A TALE/HOX code unlocks WNT signalling response towards paraxial mesoderm
Source: Nat Commun. 2021 Aug 26;12:5136. doi: 10.1038/s41467-021-25370-4 (PMC8390530; doi:10.1038/s41467-021-25370-4)
Supplement: Supplementary file 3 — Supplementary Data 1 [file 41467_2021_25370_MOESM3_ESM.xls]

## Sheet: Embryonic tailbuds
Stage	Genotype	Nr. of cells
E8.5	Pbx2+/- (control)	249
E8.5	Pbx2+/- (control)	379
E8.5	Pbx2+/- (control)	291
E8.5	Pbx-com	273
E8.5	Pbx-com	311
E8.5	Pbx-com	311
E8.5	Pbx-DKO	311
E8.5	Pbx-DKO	294
E8.5	Pbx-DKO	297
E9.0	Pbx2+/- (control)	311
E9.0	Pbx2+/- (control)	311
E9.0	Pbx2+/- (control)	311
E9.0	Pbx-DKO	311
E9.0	Pbx-DKO	311
E9.0	Pbx-DKO	311
