# Supplementary material for: A TALE/HOX code unlocks WNT signalling response towards paraxial mesoderm
Source: Nat Commun. 2021 Aug 26;12:5136. doi: 10.1038/s41467-021-25370-4 (PMC8390530; doi:10.1038/s41467-021-25370-4)
Supplement: Supplementary file 4 — Supplementary Data 2 [file 41467_2021_25370_MOESM4_ESM.xls]

## Sheet: NMPs
p_val	avg_logFC	pct.1	pct.2	p_val_adj	gene
4.25705e-67	0.838007	0.994	0.844	8.51411e-64	Grsf1
4.69776e-66	0.84959	0.964	0.62	9.39553e-63	Fgf8
9.10878e-57	0.804884	0.923	0.573	1.82176e-53	Cyp26a1
9.74027e-53	0.386629	1	0.999	1.94805e-49	Pabpc1
8.18313e-52	0.852357	0.958	0.737	1.63663e-48	T-Bra
2.91766e-50	0.580491	1	0.942	5.83532e-47	Slc2a3
1.16149e-48	0.436196	1	0.998	2.32298e-45	Eno1
1.07206e-47	0.616652	0.911	0.521	2.14413e-44	Fgf17
3.42846e-44	0.630006	0.994	0.806	6.85691e-41	Hoxaas3
2.90706e-39	0.563716	0.964	0.723	5.81412e-36	Hes7
3.61393e-38	0.508235	1	0.889	7.22786e-35	Stmn1
1.20516e-36	0.609022	0.935	0.702	2.41032e-33	Greb1
2.16018e-35	0.532227	0.982	0.874	4.32037e-32	Lhpp
8.28572e-35	0.493219	0.917	0.673	1.65714e-31	Evx1os
3.7307e-34	0.593392	0.946	0.691	7.4614e-31	Hoxa7
3.12047e-33	0.470831	0.899	0.691	6.24094e-30	Wnt5b
4.36882e-33	0.501043	0.881	0.689	8.73764e-30	Etv4
6.86859e-31	0.427352	0.857	0.606	1.37372e-27	Evx1
3.05369e-30	0.439997	0.893	0.657	6.10738e-27	Cdx4
2.66365e-28	0.492182	0.863	0.539	5.32731e-25	Hoxa9
4.7126e-28	0.460476	0.756	0.462	9.4252e-25	Lix1
1.67297e-27	0.501256	0.952	0.757	3.34594e-24	Hoxb5os
2.2476e-27	0.450324	0.815	0.583	4.49521e-24	Mgst1
6.33188e-27	0.366457	1	0.987	1.26638e-23	Lin28a
1.15313e-24	0.278812	0.881	0.611	2.30626e-21	Foxb1
1.58151e-22	0.289293	0.988	0.875	3.16301e-19	Crabp2
2.57705e-22	0.343378	0.935	0.871	5.15411e-19	Sp5
3.47372e-22	0.401492	0.821	0.583	6.94745e-19	Hoxc8
8.19214e-22	0.254463	1	0.997	1.63843e-18	Hsp90aa1
1.78549e-21	0.295965	0.756	0.617	3.57097e-18	Wnt3a
2.3428e-21	0.309859	1	0.919	4.68561e-18	Bex4
2.2693e-20	0.339547	0.923	0.8	4.53859e-17	Hoxb8
3.46966e-20	0.402994	0.887	0.707	6.93933e-17	Stmn2
3.57097e-20	0.369908	0.994	0.854	7.14195e-17	Pclaf
2.05754e-19	0.3344	0.923	0.775	4.11508e-16	Cdx2
4.04274e-19	0.289547	0.994	0.964	8.08548e-16	Nr6a1
1.47208e-18	0.292428	0.875	0.76	2.94417e-15	Cystm1
4.27678e-18	0.281527	0.714	0.602	8.55355e-15	Slain1
1.04846e-17	0.375522	0.821	0.618	2.09693e-14	Hoxc9
1.7624e-17	0.308052	0.875	0.654	3.52481e-14	Ets2
1.79719e-17	0.284898	0.881	0.711	3.59437e-14	Rps27rt
5.1008e-17	0.267421	1	0.995	1.02016e-13	Rps27a
1.28471e-16	0.306049	1	0.934	2.56943e-13	Gm8292
2.02646e-16	0.358055	0.976	0.899	4.05292e-13	Nmral1
2.93609e-16	0.274043	0.988	0.879	5.87218e-13	Rps24-ps3
3.57521e-16	0.293456	0.774	0.64	7.15042e-13	Nkx1-2
4.66083e-16	0.305029	0.679	0.502	9.32165e-13	Epha5
1.89902e-15	0.312855	0.988	0.924	3.79805e-12	Rps27
1.47676e-13	0.266445	0.988	0.937	2.95352e-10	Scd2
1.58285e-13	0.269099	0.994	0.942	3.16569e-10	Fabp5
2.20935e-10	0.270052	0.899	0.785	4.4187e-07	Map1b

## Sheet: pNT
p_val	avg_logFC	pct.1	pct.2	p_val_adj	gene
1.94981e-212	0.869003	1	0.993	3.89962e-209	Slc2a1
4.0864e-183	0.830915	0.889	0.648	8.1728e-180	Hes3
1.19798e-179	1.03488	0.979	0.862	2.39596e-176	Crabp2
1.53575e-176	0.866972	0.989	0.934	3.0715e-173	Cdx1
6.73643e-136	0.608021	1	0.959	1.34729e-132	Nr6a1
1.57148e-118	0.449641	0.993	0.935	3.14297e-115	Slc2a3
3.90525e-115	0.289152	0.796	0.654	7.8105e-112	Wnt8a
6.73053e-109	0.31418	0.842	0.763	1.34611e-105	Ap1s3
7.50379e-109	0.255785	0.743	0.498	1.50076e-105	Pax6
3.06148e-105	0.305791	0.773	0.72	6.12296e-102	Trh
1.84428e-104	0.517398	0.81	0.615	3.68856e-101	Nkx1-2
9.59398e-103	0.263337	0.743	0.584	1.9188e-99	Fgfbp3
4.66476e-100	0.499873	0.974	0.913	9.32953e-97	Bex4
9.16082e-88	0.545908	0.943	0.866	1.83216e-84	Lhpp
1.04162e-86	0.329442	0.755	0.649	2.08324e-83	Sox2
4.3948e-86	0.315367	1	0.998	8.7896e-83	Eno1
1.0989e-76	0.367793	1	0.994	2.1978e-73	Calm1
2.19768e-75	0.338159	0.904	0.692	4.39536e-72	Igfbp2
3.77429e-73	0.419145	0.851	0.669	7.54859e-70	Etv4
5.09683e-73	0.332736	0.855	0.648	1.01937e-69	Rgma
5.75367e-73	0.328159	0.866	0.721	1.15073e-69	Ptn
4.15049e-72	0.417621	0.98	0.938	8.30099e-69	Fabp5
1.06233e-69	0.414294	0.9	0.757	2.12466e-66	Hoxa1
5.02341e-69	0.504962	0.802	0.716	1.00468e-65	Sox3
1.3513e-55	0.338535	0.825	0.644	2.70261e-52	Sema6a
2.25493e-54	0.356119	0.923	0.837	4.50987e-51	Grsf1
2.4751e-53	0.359943	0.897	0.784	4.95021e-50	Col18a1
2.02989e-52	0.251469	0.784	0.643	4.05979e-49	Gldc
3.88603e-50	0.429355	0.876	0.764	7.77206e-47	Cdx2
3.11504e-48	0.369442	0.902	0.845	6.23009e-45	Rtl8b
5.61932e-45	0.351777	0.822	0.689	1.12386e-41	Gbx2
6.57565e-45	0.253353	0.848	0.766	1.31513e-41	Zfp703
2.3252e-41	0.358873	0.887	0.8	4.65039e-38	Hoxaas3
1.68084e-40	0.299808	0.835	0.715	3.36168e-37	Hoxb9
2.27406e-37	0.258605	0.989	0.988	4.54811e-34	Lin28a
2.91965e-36	0.334553	0.879	0.791	5.8393e-33	Hoxb8
4.13796e-35	0.359762	0.949	0.905	8.27593e-32	Ccnd2
2.4165e-33	0.29438	0.925	0.859	4.83301e-30	Dnmt3b
3.69553e-33	0.341436	0.858	0.777	7.39106e-30	Map1b
4.09246e-33	0.251575	0.781	0.648	8.18493e-30	Trp53i11
1.22813e-28	0.298358	0.714	0.631	2.45626e-25	Enc1

## Sheet: MPCs-pPSM
p_val	avg_logFC	pct.1	pct.2	p_val_adj	gene
1.32981e-243	0.992258	0.949	0.651	2.65963e-240	Tbx6
6.66293e-232	0.916442	0.992	0.881	1.33259e-228	Cited1
4.87429e-177	0.727161	0.921	0.649	9.74857e-174	Dll1
1.84462e-167	0.63082	0.998	0.978	3.68925e-164	Ifitm1
4.17833e-148	0.470743	0.966	0.816	8.35666e-145	Arg1
1.3813e-146	0.5098	0.962	0.715	2.76261e-143	Smoc1
2.08972e-138	0.663601	0.879	0.661	4.17944e-135	Dll3
3.07179e-127	0.476335	0.913	0.674	6.14359e-124	Rnf213
6.71188e-122	0.585032	0.976	0.884	1.34238e-118	Hoxb1
3.16925e-120	0.430516	0.949	0.76	6.33849e-117	Aldh1a2
1.17668e-112	0.532945	0.898	0.686	2.35337e-109	Hes7
1.66026e-88	0.461231	0.774	0.539	3.32053e-85	Fgf3
3.75891e-74	0.36532	0.818	0.605	7.51782e-71	Pcdh19
9.40696e-67	0.253055	0.789	0.525	1.88139e-63	Fgf15
9.93103e-66	0.319818	0.805	0.535	1.98621e-62	Frzb
2.0049e-64	0.361804	0.992	0.969	4.0098e-61	Rbp1
1.58254e-61	0.334558	0.765	0.544	3.16507e-58	Inka1
2.9043e-60	0.394104	0.846	0.705	5.80859e-57	Rspo3
2.66167e-58	0.288182	0.852	0.669	5.32335e-55	Gbx2
3.24522e-57	0.321891	0.814	0.638	6.49045e-54	Magi1
2.76376e-53	0.357805	0.878	0.781	5.52753e-50	Smc6
2.48563e-50	0.289079	0.712	0.549	4.97126e-47	Plxna2
9.62305e-48	0.324254	0.875	0.765	1.92461e-44	Lef1
4.54814e-38	0.274664	0.668	0.435	9.09627e-35	Lama1
4.28386e-37	0.307101	0.604	0.409	8.56773e-34	S1pr3
7.2927e-37	0.294442	0.893	0.791	1.45854e-33	Hoxaas3
7.70364e-36	0.25437	0.92	0.86	1.54073e-32	Sp5
5.0031e-31	0.263656	0.958	0.871	1.00062e-27	Cited2
1.49453e-21	0.276576	0.729	0.644	2.98905e-18	Lpar1

## Sheet: aPSM
p_val	avg_logFC	pct.1	pct.2	p_val_adj	gene
6.67727e-130	1.71858	0.996	0.789	1.33545e-126	Aldh1a2
1.77129e-125	1.64431	0.963	0.725	3.54258e-122	Meox1
5.16338e-111	1.42014	0.984	0.84	1.03268e-107	Arg1
1.99899e-106	1.51494	0.939	0.601	3.99798e-103	Tcf15
1.13353e-91	1.03504	0.886	0.601	2.26706e-88	Foxc2
2.99813e-72	0.895977	0.89	0.709	5.99626e-69	Ppp1r1a
1.79541e-57	0.749068	0.915	0.761	3.59081e-54	Smoc1
1.48379e-54	0.381344	0.996	0.998	2.96757e-51	Tmsb10
2.95417e-44	0.48222	0.996	0.981	5.90835e-41	Ifitm1
2.58407e-42	0.42142	0.996	0.978	5.16815e-39	Prtg
4.35486e-42	0.617181	0.866	0.78	8.70972e-39	Epb41l3
5.1655e-38	0.689697	0.78	0.644	1.0331e-34	Pcdh19
5.90483e-37	0.260592	1	0.999	1.18097e-33	Rps11
2.80394e-36	1.05347	0.691	0.585	5.60788e-33	Ripply2
7.9636e-35	0.558281	0.797	0.671	1.59272e-31	Cadm1
1.98023e-33	0.410804	0.809	0.695	3.96046e-30	Aldoc
2.04347e-31	0.546892	0.74	0.535	4.08695e-28	Fbn2
2.41148e-31	0.522625	0.976	0.965	4.82296e-28	Crabp1
7.19157e-31	0.447263	0.996	0.966	1.43831e-27	Tcf7l1
4.17729e-30	0.46372	0.724	0.59	8.35458e-27	Foxc1
4.17829e-30	0.510689	0.805	0.74	8.35658e-27	Ptn
1.14813e-29	0.531753	0.785	0.696	2.29627e-26	Tenm4
4.14448e-24	0.283981	0.626	0.515	8.28897e-21	Pax3
4.14454e-22	0.335992	0.667	0.583	8.28908e-19	Rasgrp3
6.2065e-22	0.277624	0.825	0.722	1.2413e-18	Twist1
8.11131e-22	0.527282	0.805	0.704	1.62226e-18	Dll1
8.78485e-22	0.295262	0.988	0.968	1.75697e-18	H2az2
4.54484e-21	0.256985	0.642	0.502	9.08968e-18	Nr2f2
2.13411e-20	0.342788	0.951	0.901	4.26821e-17	Hoxb1
2.67549e-19	0.289581	0.78	0.729	5.35097e-16	Fst
1.57895e-18	0.271472	0.703	0.644	3.1579e-15	Meis1
3.44172e-16	0.263116	0.545	0.423	6.88343e-13	Six1
1.49676e-14	0.304268	0.959	0.935	2.99352e-11	Gm8292
9.92366e-14	0.306932	0.825	0.809	1.98473e-10	Ptch1
1.71036e-13	0.285244	0.646	0.615	3.42072e-10	Lrig1
1.78852e-13	0.457096	0.63	0.569	3.57704e-10	Lfng
2.45088e-13	0.287551	0.967	0.924	4.90176e-10	Rps27
5.23785e-11	0.313483	0.715	0.68	1.04757e-07	Gadd45g
2.18719e-10	0.321672	0.707	0.74	4.37438e-07	Meis2
1.0095e-08	0.287367	0.715	0.71	2.019e-05	Dll3
1.04624e-08	0.289667	0.85	0.824	2.09248e-05	H1f0
1.73441e-08	0.312796	0.691	0.677	3.46882e-05	Magi1

## Sheet: IM
p_val	avg_logFC	pct.1	pct.2	p_val_adj	gene
8.94316e-69	0.27505	0.799	0.628	1.78863e-65	Lefty2
3.6726e-48	0.531913	0.888	0.739	7.3452e-45	Osr1
4.42129e-38	0.330841	0.837	0.594	8.84259e-35	Foxf1
1.25203e-37	0.260089	1	0.998	2.50406e-34	Gm11942
6.66847e-35	0.374943	0.988	0.963	1.33369e-31	Crabp1
3.91882e-25	0.304741	0.85	0.735	7.83764e-22	Msx2
5.03257e-24	0.32908	0.934	0.839	1.00651e-20	Msx1

## Sheet: LPM
p_val	avg_logFC	pct.1	pct.2	p_val_adj	gene
9.26e-89	0.329746	0.839	0.592	1.85e-85	Hand2
4.51e-85	0.301196	0.817	0.514	9.01e-82	Fendrr
6.25e-82	0.490902	0.862	0.585	1.25e-78	Foxf1
4.08e-69	0.386093	1	0.993	8.16e-66	H19
1.09e-59	0.325012	0.9	0.71	2.18e-56	Ppp1r14a
9.72e-58	0.296162	1	0.994	1.94e-54	Rps27a
2.49e-54	0.439023	0.917	0.741	4.99e-51	Spin2c
6.21e-53	0.40252	0.992	0.918	1.24e-49	Rps27
2.16e-52	0.366798	0.996	0.928	4.33e-49	Gm8292
1.22e-49	0.363762	0.939	0.762	2.44e-46	Peg3
6.03e-47	0.334475	0.795	0.572	1.21e-43	Bmp4
4.68e-46	0.264955	1	0.997	9.36e-43	Rpl35a
5.1e-46	0.337967	0.976	0.92	1.02e-42	Csrp2
3.39e-45	0.267822	0.874	0.678	6.78e-42	Bambi
9.86e-44	0.29928	0.919	0.756	1.97e-40	Peg10
1.27e-42	0.306939	0.919	0.755	2.55e-39	Psma2
2.5e-42	0.437081	0.848	0.742	5.01e-39	Osr1
1.02e-38	0.308889	0.994	0.961	2.03e-35	Crabp1
9.06e-36	0.28157	1	0.984	1.81e-32	Rps24
3.34e-31	0.270485	0.972	0.882	6.67e-28	Stmn1
1.57e-29	0.2647	0.705	0.517	3.13e-26	Sparcl1
2.16e-29	0.265531	0.917	0.788	4.32e-26	Smtnl2
1.96e-22	0.268147	0.848	0.746	3.92e-19	Wnt5a
1.37e-16	0.293856	0.76	0.672	2.75e-13	Rps25

## Sheet: Alnt
p_val	avg_logFC	pct.1	pct.2	p_val_adj	gene
1.38e-180	1.45059	0.994	0.599	2.76e-177	Tbx4
8.97e-179	1.75632	1	0.961	1.79e-175	Phlda2
1.1e-165	2.03249	0.994	0.759	2.21e-162	Cdkn1c
2.17e-157	1.30666	0.988	0.756	4.34e-154	Peg10
4.81e-151	1.068	1	0.994	9.62e-148	H19
8.21e-146	1.22151	0.988	0.741	1.64e-142	Spin2c
1.9e-128	1.04931	0.919	0.586	3.79e-125	Plac1
2.26e-128	1.011	0.939	0.534	4.52e-125	Pitx1
3.84e-127	1.12153	0.948	0.634	7.69e-124	Capn6
1.36e-125	1.04203	0.994	0.644	2.73e-122	Krt8
2.68e-124	0.941623	0.962	0.737	5.36e-121	Prrx2
2.87e-117	0.944553	0.974	0.704	5.75e-114	Snai1
2.48e-112	0.955255	0.962	0.735	4.96e-109	Igf2r
1.71e-109	0.852047	0.965	0.73	3.43e-106	Slc38a4
1.21e-106	0.869975	0.977	0.781	2.42e-103	Gpx3
2.27e-105	1.06352	0.913	0.648	4.55e-102	Col1a1
1.06e-104	0.306789	0.855	0.599	2.11e-101	Bves
1.3e-104	0.672617	0.951	0.707	2.61e-101	Twist1
1.5e-98	0.730715	1	0.92	2.99e-95	Csrp2
3.83e-96	0.783897	0.988	0.848	7.67e-93	Hand1
9.53e-95	0.775827	0.997	0.894	1.91e-91	Oat
2.85e-91	0.492386	0.826	0.575	5.7e-88	Gata5
2.94e-90	0.729659	0.91	0.661	5.88e-87	Efnb1
6.01e-89	0.628765	1	0.982	1.2e-85	Ubc
1.2e-85	0.843603	0.928	0.671	2.39e-82	Pmp22
2.39e-85	0.601178	0.861	0.56	4.79e-82	Pcgf5
1.35e-82	0.760085	0.812	0.485	2.7e-79	Twist2
1.87e-80	0.484019	0.861	0.561	3.74e-77	Myrf
3.47e-75	0.563602	0.951	0.713	6.93e-72	Ppp1r14a
1.06e-74	0.662426	0.939	0.723	2.12e-71	Suv39h1
1.84e-74	0.634615	0.936	0.803	3.68e-71	Tmem88
1.81e-72	0.612763	0.774	0.441	3.62e-69	Tbx2
3.19e-72	0.875289	0.835	0.618	6.37e-69	Sgce
2.12e-71	0.322255	0.899	0.615	4.24e-68	Ngfr
4.7e-71	0.85583	0.957	0.842	9.39e-68	Lgals1
2.52e-70	0.565869	0.843	0.733	5.03e-67	Gata4
2.63e-70	0.807165	0.887	0.751	5.25e-67	Sfrp1
3.43e-69	0.395726	0.82	0.497	6.85e-66	Tgfb1
6.88e-68	0.61768	0.971	0.823	1.38e-64	Rbpms2
3.3e-65	0.483392	1	0.989	6.6e-62	Bex3
3.89e-64	0.551946	0.919	0.682	7.78e-61	Bambi
1.56e-63	0.328691	0.742	0.422	3.13e-60	Tbx20
1.89e-62	0.377268	0.774	0.408	3.78e-59	Hoxa10
1.12e-60	0.493111	0.786	0.529	2.23e-57	Morc4
4.95e-60	0.320739	1	1	9.91e-57	Ubb
5.47e-60	0.43026	0.803	0.524	1.09e-56	Prdm6
8.51e-60	0.488231	0.928	0.717	1.7e-56	Pdgfa
9.44e-58	0.421727	0.748	0.476	1.89e-54	Perp
3e-57	0.422686	0.858	0.62	6e-54	Eva1b
3.08e-57	0.399968	0.887	0.634	6.15e-54	Tmem158
1.3e-56	0.377514	0.757	0.467	2.61e-53	Pgf
1.43e-56	0.386368	0.997	0.992	2.86e-53	Tceal9
5.09e-56	0.323767	0.783	0.618	1.02e-52	Nup62cl
2.59e-55	0.567472	0.867	0.625	5.17e-52	Itm2a
7.88e-55	0.619648	0.913	0.715	1.58e-51	Ppic
9.7e-55	0.571203	0.928	0.771	1.94e-51	Peg3
1.16e-52	0.405331	0.901	0.688	2.32e-49	Car4
2.67e-52	0.440589	0.988	0.891	5.33e-49	Igfbp4
2.18e-50	0.350039	0.907	0.648	4.37e-47	Zfp516
4.94e-47	0.489095	0.925	0.769	9.88e-44	S100a10
8.04e-47	0.427477	0.838	0.667	1.61e-43	Gadd45g
1.34e-46	0.468441	0.925	0.74	2.69e-43	Rbms1
1.87e-46	0.444748	0.997	0.96	3.75e-43	Fn1
3.31e-46	0.357512	0.997	0.981	6.62e-43	Cnn3
2.05e-45	0.371926	0.849	0.576	4.1e-42	Bmp4
3.52e-45	0.383487	0.922	0.771	7.04e-42	Crip2
4.28e-45	0.346739	0.661	0.316	8.56e-42	Nxf7
4.8e-45	0.458715	0.736	0.575	9.6e-42	Wnt2
6.61e-43	0.454674	0.829	0.564	1.32e-39	Vcan
1.57e-42	0.474202	0.968	0.878	3.14e-39	Vim
2.42e-41	0.357899	0.919	0.73	4.85e-38	Msx2
9.07e-37	0.297485	0.693	0.509	1.81e-33	Coro2a
2.16e-35	0.339842	0.861	0.66	4.32e-32	Dsp
6.82e-35	0.298452	0.884	0.73	1.36e-31	Mest
8.71e-35	0.432907	0.983	0.945	1.74e-31	Serpinh1
6.85e-33	0.34499	0.997	0.992	1.37e-29	Srm
1.13e-31	0.336846	0.977	0.941	2.26e-28	Id3
2.06e-31	0.289824	0.846	0.635	4.11e-28	Anxa6
1.16e-30	0.390923	0.962	0.816	2.32e-27	Tubb6
6.47e-30	0.540865	0.878	0.732	1.29e-26	Cnn2
7.44e-30	0.358995	0.757	0.567	1.49e-26	Arhgap29
9.07e-30	0.318246	0.774	0.65	1.81e-26	Tbx3
1.64e-29	0.300699	0.777	0.526	3.28e-26	Fbn2
3.1e-29	0.332482	0.971	0.84	6.2e-26	Id1
1.01e-28	0.362785	0.936	0.78	2.03e-25	Hes1
1.07e-26	0.419427	0.858	0.783	2.14e-23	Map1b
1.25e-26	0.621308	0.73	0.6	2.5e-23	Actc1
1.71e-25	0.373691	1	0.99	3.43e-22	Tuba1a
2.53e-25	0.302423	0.794	0.603	5.07e-22	Foxf1
9.86e-24	0.33888	0.701	0.545	1.97e-20	Smad6
9e-22	0.475453	0.675	0.548	1.8e-18	Pcolce
3.8e-21	0.305852	0.843	0.747	7.6e-18	Myc
9.16e-21	0.346246	0.713	0.589	1.83e-17	Zfpm1
1.33e-20	0.50222	0.667	0.528	2.67e-17	Col1a2
1.34e-19	0.330646	0.733	0.636	2.67e-16	Plpp3
2.43e-17	0.316079	0.954	0.888	4.86e-14	Basp1
8.86e-17	0.407432	0.855	0.796	1.77e-13	Anxa2
5.41e-16	0.355769	0.907	0.809	1.08e-12	Ndn
5.58e-16	0.292246	0.649	0.526	1.12e-12	Isl1
1.85e-08	0.586263	0.62	0.529	3.69e-05	Acta2

## Sheet: Endth
p_val	avg_logFC	pct.1	pct.2	p_val_adj	gene
2.4766e-92	1.32271	0.961	0.674	4.95321e-89	Ramp2
4.93238e-89	1.38788	0.961	0.742	9.86477e-86	Kdr
2.89589e-87	1.39669	0.95	0.674	5.79178e-84	Egfl7
2.002e-84	1.73231	0.956	0.689	4.004e-81	Etv2
8.52458e-75	1.15281	1	0.895	1.70492e-71	Igfbp4
2.2939e-74	1.10308	0.967	0.776	4.5878e-71	Crip2
1.18953e-72	0.973929	1	0.994	2.37906e-69	H19
2.57158e-70	1.08047	0.862	0.582	5.14316e-67	Sox18
2.05642e-64	0.961307	0.972	0.8	4.11284e-61	Apoe
1.26263e-63	0.725721	0.845	0.569	2.52526e-60	Plxnd1
2.18898e-62	1.022	0.912	0.671	4.37796e-59	Gadd45g
6.55864e-62	0.894723	0.906	0.573	1.31173e-58	Lmo2
1.94209e-61	0.764945	0.851	0.661	3.88418e-58	Flt4
1.36802e-60	0.733282	0.856	0.719	2.73605e-57	Esam
1.64097e-59	0.703131	0.845	0.604	3.28194e-56	Eng
6.15455e-57	0.864143	0.834	0.571	1.23091e-53	Rasip1
6.85714e-57	0.533264	0.796	0.528	1.37143e-53	Ctsh
7.13773e-57	0.411402	0.807	0.536	1.42755e-53	Fev
1.1021e-56	1.0893	0.994	0.881	2.2042e-53	Vim
4.8007e-56	0.659995	0.928	0.64	9.60139e-53	Anxa6
1.16519e-55	0.844945	0.812	0.475	2.33037e-52	Tal1
1.38561e-53	0.591597	0.834	0.51	2.77121e-50	Tgfb1
1.20316e-50	0.588172	0.768	0.471	2.40633e-47	Tek
5.2357e-48	0.652027	0.845	0.641	1.04714e-44	Myo1c
7.84431e-47	0.655613	0.79	0.496	1.56886e-43	Tspan18
1.47316e-45	0.64452	0.801	0.669	2.94631e-42	Dusp2
8.5371e-45	0.70987	0.928	0.664	1.70742e-41	Clic1
1.00563e-43	0.372905	0.74	0.559	2.01125e-40	Thsd1
1.03805e-43	0.566207	0.801	0.541	2.07609e-40	Grrp1
1.16084e-43	0.532363	0.729	0.454	2.32169e-40	Pecam1
3.11808e-43	0.811108	0.762	0.504	6.23616e-40	Plvap
4.34e-43	0.638277	0.873	0.58	8.68001e-40	Inka1
6.2031e-43	0.360536	0.773	0.55	1.24062e-39	Tmem173
1.23429e-42	0.65894	0.762	0.532	2.46858e-39	Gja4
9.41323e-42	0.340858	0.718	0.488	1.88265e-38	Hopx
1.608e-41	0.753907	0.801	0.644	3.216e-38	Elk3
1.56281e-40	0.438964	0.702	0.447	3.12562e-37	Grap
3.63834e-40	0.640038	0.79	0.58	7.27669e-37	Ecscr
6.71334e-40	0.411984	0.845	0.575	1.34267e-36	Pcgf5
7.78837e-39	0.623826	1	0.962	1.55767e-35	Fn1
8.40815e-38	0.524318	0.768	0.524	1.68163e-34	Arap3
1.4758e-37	0.574535	0.834	0.678	2.9516e-34	Aplnr
5.21704e-37	0.532043	0.707	0.479	1.04341e-33	Rhoj
1.13781e-34	0.548533	0.917	0.724	2.27561e-31	Ppic
3.16039e-34	0.515726	0.994	0.984	6.32079e-31	Ubc
1.32766e-33	0.414144	0.779	0.511	2.65531e-30	Prkar2b
1.10685e-32	0.410969	0.807	0.626	2.2137e-29	Sh2b3
2.31835e-31	0.511735	0.746	0.622	4.63669e-28	Gng11
2.42913e-31	0.451402	0.635	0.337	4.85826e-28	Icam2
2.88625e-31	0.474458	0.945	0.735	5.77251e-28	Cnn2
3.40051e-30	0.48074	0.796	0.603	6.80103e-27	Cmtm3
6.7057e-30	0.35112	0.68	0.447	1.34114e-26	Adgrf5
8.75081e-29	0.476272	0.917	0.77	1.75016e-25	Peg10
1.03472e-28	0.632478	0.912	0.78	2.06944e-25	Col4a1
1.60436e-28	0.562829	0.878	0.737	3.20871e-25	Sparc
1.87037e-28	0.592057	0.939	0.791	3.74074e-25	Gpx3
2.58632e-27	0.421114	0.718	0.523	5.17263e-24	Fam107b
2.91788e-27	0.349778	0.68	0.532	5.83576e-24	Sh2d3c
1.95415e-25	0.392231	0.768	0.68	3.9083e-22	Jup
2.79833e-25	0.533553	0.856	0.751	5.59666e-22	Myc
3.21572e-25	0.368985	0.669	0.536	6.43144e-22	Mcam
1.36935e-24	0.348824	0.657	0.551	2.73869e-21	Mmp9
9.83065e-24	0.465936	0.669	0.575	1.96613e-20	Sox7
1.09023e-22	0.454449	0.807	0.681	2.18046e-19	Nrp2
2.3331e-22	0.355547	0.657	0.502	4.6662e-19	Emilin1
1.14915e-21	0.393305	0.972	0.943	2.29829e-18	Tuba1c
1.88896e-21	0.543183	0.619	0.45	3.77791e-18	Arhgef15
7.60062e-21	0.403564	0.646	0.502	1.52012e-17	Hlx
7.8691e-21	0.413979	0.74	0.609	1.57382e-17	Plac1
8.76565e-21	0.379177	0.873	0.653	1.75313e-17	Ets2
1.18136e-20	0.430342	0.707	0.615	2.36273e-17	Gata2
2.74516e-20	0.493065	0.796	0.627	5.49032e-17	Tbx4
3.56422e-20	0.381274	0.779	0.579	7.12844e-17	Col4a2
4.80338e-20	0.359941	0.768	0.635	9.60676e-17	Eva1b
6.06029e-20	0.347091	0.89	0.749	1.21206e-16	Igf2r
6.92358e-19	0.33242	0.867	0.652	1.38472e-15	Capn6
1.32138e-18	0.358893	0.906	0.765	2.64277e-15	Ppp1r2
1.58428e-18	0.344266	0.768	0.651	3.16855e-15	Tmem158
3.52242e-18	0.617892	0.624	0.525	7.04484e-15	Cdh5
2.69372e-17	0.475919	0.608	0.498	5.38743e-14	Klhl6
2.06002e-16	0.450335	0.912	0.796	4.12004e-13	Col18a1
8.01438e-16	0.375832	0.79	0.656	1.60288e-12	Phlda1
1.41074e-15	0.320588	0.801	0.649	2.82147e-12	Mirg
5.23385e-15	0.328322	0.972	0.947	1.04677e-11	Cdk1
6.76412e-15	0.457053	0.68	0.584	1.35282e-11	Ets1
1.55012e-14	0.360991	0.779	0.743	3.10024e-11	Mest
2.10699e-14	0.373884	0.785	0.75	4.21398e-11	Slc38a4
2.35202e-14	0.49895	0.635	0.646	4.70404e-11	Flt1
2.83719e-14	0.401291	0.552	0.428	5.67438e-11	Lyl1
3.26297e-14	0.318576	0.591	0.419	6.52595e-11	Sat1
5.7408e-14	0.347415	0.746	0.639	1.14816e-10	Enc1
2.67696e-13	0.378806	0.796	0.733	5.35393e-10	Upp1
1.88544e-12	0.42722	0.68	0.619	3.77089e-09	Hapln1
6.99043e-12	0.419919	0.652	0.601	1.39809e-08	Ppp1r18
1.29406e-11	0.412387	0.641	0.586	2.58813e-08	Gab1
2.05783e-10	0.375022	0.641	0.675	4.11567e-07	Ppp1r13b
1.20112e-08	0.364354	0.558	0.515	2.40225e-05	Sox17
2.83773e-08	0.483145	0.569	0.602	5.67547e-05	Gngt2
1.9265e-07	0.380329	0.53	0.492	0.000385299	Cldn5
0.000673851	0.457738	0.53	0.65	1	Myzap

## Sheet: Bld
p_val	avg_logFC	pct.1	pct.2	p_val_adj	gene
2.08425e-41	3.85378	1	0.398	4.16851e-38	Hba-a1
3.55933e-41	4.45666	1	0.601	7.11867e-38	Hba-x
1.06378e-38	3.14952	0.984	0.543	2.12756e-35	Hbb-y
1.64372e-31	4.6168	0.935	0.348	3.28744e-28	Hbb-bh1
1.48287e-30	2.63663	0.903	0.394	2.96574e-27	Hba-a2
1.14347e-21	0.458563	0.903	0.55	2.28693e-18	Zc3hav1
1.78938e-21	0.895345	1	0.995	3.57877e-18	Gpx1
3.3584e-21	1.36591	0.935	0.769	6.7168e-18	Car2
4.14043e-20	0.398265	0.871	0.465	8.28087e-17	Snca
4.73634e-20	1.85109	0.823	0.411	9.47268e-17	Hbb-bs
6.19258e-20	0.506497	0.871	0.508	1.23852e-16	Ell2
1.58065e-19	0.358482	0.871	0.566	3.1613e-16	Jpx
3.91348e-19	0.683814	0.887	0.499	7.82697e-16	Slc39a8
3.55779e-15	0.509612	0.742	0.238	7.11559e-12	Slc4a1
2.83418e-14	1.07495	0.79	0.498	5.66835e-11	Blvrb
3.61229e-14	1.05545	0.79	0.497	7.22457e-11	Cited4
4.24615e-14	0.347789	0.806	0.532	8.4923e-11	Cpne7
7.08775e-14	0.672632	0.903	0.689	1.41755e-10	Psmb10
1.11974e-13	0.563942	0.774	0.528	2.23948e-10	Sptb
2.57175e-13	0.393956	0.919	0.568	5.14351e-10	Gm6030
2.72055e-13	0.360449	0.79	0.522	5.44111e-10	Gypc
6.72308e-13	0.619133	1	0.997	1.34462e-09	Fth1
7.65351e-13	0.420483	0.758	0.442	1.5307e-09	Nfe2
2.80206e-12	0.391353	0.758	0.468	5.60412e-09	Ank1
4.78443e-12	0.536301	0.742	0.486	9.56886e-09	Klf1
4.06173e-11	0.845354	0.919	0.893	8.12347e-08	Tmem14c
6.7074e-11	0.789749	0.823	0.673	1.34148e-07	Cpox
7.54558e-11	0.666709	0.71	0.333	1.50912e-07	Gata1
1.31909e-10	0.623142	0.79	0.557	2.63818e-07	Fech
1.56816e-10	0.407629	0.919	0.68	3.13632e-07	Rps25
2.14389e-10	0.508903	0.742	0.338	4.28779e-07	Gmpr
7.04999e-10	0.487961	0.887	0.735	1.41e-06	Ucp2
7.78969e-10	0.427548	0.758	0.464	1.55794e-06	Slc38a5
2.84905e-09	0.466755	0.742	0.587	5.69811e-06	Mgst3
5.92073e-09	0.750339	0.71	0.468	1.18415e-05	Smim1
8.41042e-09	0.675977	0.839	0.779	1.68208e-05	Hmbs
1.3981e-08	0.410004	0.806	0.534	2.79619e-05	Gm9320
1.97133e-08	0.430042	0.71	0.527	3.94265e-05	Slc25a37
9.29082e-08	0.631361	0.806	0.773	0.000185816	Alad
3.70909e-07	0.456249	0.968	0.881	0.000741819	F2r
5.06056e-07	0.259376	0.839	0.579	0.00101211	Plin2
1.40298e-06	0.446374	0.935	0.809	0.00280595	Pycr2
4.28879e-06	0.326856	0.968	0.729	0.00857757	Hes7
4.3044e-06	0.452026	1	0.969	0.0086088	Phb
1.72489e-05	0.593868	0.79	0.694	0.0344978	Chchd10
1.88332e-05	0.322711	0.694	0.488	0.0376664	Tal1
2.40041e-05	0.5033	0.952	0.89	0.0480082	Cited2
0.000118939	0.270198	0.984	0.882	0.237877	Rps24-ps3
0.000178491	0.559674	0.629	0.401	0.356981	Acp5
0.000200364	0.443188	0.677	0.478	0.400728	Uros
0.000305561	0.415411	0.984	0.826	0.611123	Usp1
0.000324803	0.256607	0.726	0.643	0.649606	Rgs10
0.000491354	0.446316	0.806	0.73	0.982708	Josd2
0.00071549	0.313462	0.871	0.671	1	Hddc2
0.00110126	0.398778	0.952	0.964	1	Atf4
0.00185591	0.289281	0.839	0.691	1	H1f4
0.00256863	0.420553	1	0.938	1	2410006H16Rik
0.00266754	0.277557	1	0.986	1	Rps24
0.0053989	0.306947	0.839	0.731	1	H2ac8
0.00736428	0.25537	0.855	0.928	1	Gm10837
0.00936354	0.299338	1	0.958	1	Cox7b

## Sheet: Endo
p_val	avg_logFC	pct.1	pct.2	p_val_adj	gene
6.14252e-114	1.58866	1	0.941	1.2285e-110	Slc2a3
1.83751e-81	0.780012	0.935	0.627	3.67502e-78	Bcam
6.49307e-79	1.16052	0.977	0.79	1.29861e-75	Krt18
3.13232e-78	1.22379	0.889	0.517	6.26464e-75	Cldn6
2.73699e-71	0.689081	0.885	0.558	5.47397e-68	Grb7
1.28418e-68	0.586576	0.839	0.585	2.56837e-65	Ap1m2
3.13892e-65	0.767017	0.908	0.672	6.27785e-62	Spint2
5.71309e-61	0.894775	0.959	0.658	1.14262e-57	Krt8
6.64036e-61	0.722902	0.885	0.61	1.32807e-57	Cdh1
5.17965e-60	0.725018	0.876	0.667	1.03593e-56	Epcam
6.26466e-50	0.741662	0.779	0.466	1.25293e-46	Cldn7
1.71255e-49	0.865545	0.963	0.799	3.4251e-46	Podxl
3.19896e-49	0.747458	0.756	0.414	6.39792e-46	Cxcl12
3.28826e-49	0.627087	1	0.969	6.57653e-46	Bex1
3.44293e-49	0.807602	0.862	0.671	6.88585e-46	Cd9
4.82617e-45	0.653399	0.986	0.919	9.65233e-42	Bex4
1.58509e-43	0.481062	0.797	0.638	3.17018e-40	Esrp1
1.21844e-40	0.742662	0.935	0.733	2.43689e-37	Cnn2
1.05151e-39	0.295836	0.756	0.664	2.10303e-36	Cdcp1
1.53873e-39	0.699693	0.797	0.582	3.07745e-36	Wnt6
5.48273e-38	0.553963	0.866	0.716	1.09655e-34	Frem2
9.50471e-37	0.856315	0.963	0.911	1.90094e-33	Emb
1.54703e-36	0.34944	0.779	0.547	3.09406e-33	Tfap2a
4.94858e-36	0.660097	0.899	0.726	9.89717e-33	Pdgfa
1.61921e-35	0.899823	0.862	0.698	3.23842e-32	Car4
4.25759e-35	0.733987	0.816	0.662	8.51518e-32	Pla2g7
5.70414e-34	0.261608	0.76	0.561	1.14083e-30	Tfap2c
1.20573e-33	0.291604	0.714	0.492	2.41145e-30	Tmem54
1.28535e-33	0.474658	0.71	0.474	2.5707e-30	Krt7
3.01623e-33	0.705313	0.843	0.716	6.03247e-30	Slc16a1
1.18572e-32	0.56388	0.77	0.564	2.37144e-29	Gjb3
5.47067e-30	0.408623	0.82	0.59	1.09413e-26	Pdlim1
9.35684e-30	0.501403	0.862	0.679	1.87137e-26	Ezr
2.66271e-29	0.277139	0.724	0.498	5.32543e-26	Tspan18
1.01078e-28	0.416612	0.982	0.961	2.02156e-25	Myl6
3.19362e-28	0.544247	0.986	0.953	6.38724e-25	Tpm1
3.30645e-28	0.502035	0.949	0.793	6.6129e-25	Col18a1
2.5554e-25	0.707938	0.834	0.719	5.11079e-22	Igfbp2
3.63396e-25	0.531122	0.77	0.61	7.26791e-22	Spint1
5.7168e-25	0.62429	0.747	0.59	1.14336e-21	Cpn1
2.68712e-23	0.506024	0.705	0.533	5.37424e-20	Itga3
1.0284e-22	0.481443	0.816	0.765	2.0568e-19	Nectin2
2.8776e-22	0.407738	0.687	0.579	5.7552e-19	Crb3
1.32048e-21	0.446043	0.677	0.496	2.64096e-18	Tmprss2
2.00325e-21	0.709573	0.691	0.539	4.00651e-18	Krt19
5.98315e-21	0.546712	0.917	0.873	1.19663e-17	Tagln2
1.07064e-20	0.497227	0.728	0.595	2.14128e-17	Grhl3
2.89527e-20	0.490411	0.806	0.682	5.79055e-17	Pcbd1
3.3199e-20	0.341718	0.724	0.616	6.63979e-17	Mt2
3.63575e-20	0.586523	0.65	0.487	7.27149e-17	Sfn
4.78692e-19	0.359634	0.673	0.551	9.57384e-16	Foxa2
5.80694e-19	0.306115	1	0.992	1.16139e-15	Tceal9
7.06098e-19	0.596336	0.677	0.487	1.4122e-15	Cpm
2.43216e-18	0.45058	0.71	0.491	4.86432e-15	Ahnak
3.79795e-18	0.330988	0.714	0.557	7.5959e-15	Mt1
6.91117e-18	0.355802	0.641	0.496	1.38223e-14	Rnase4
3.59544e-17	0.416381	0.917	0.847	7.19088e-14	Id1
5.1638e-17	0.486766	0.848	0.741	1.03276e-13	Msx2
5.99472e-17	0.376309	0.664	0.508	1.19894e-13	Sox17
9.28879e-17	0.504092	0.829	0.814	1.85776e-13	Wfdc2
1.33082e-16	0.254055	0.779	0.571	2.66164e-13	Plin2
1.38602e-16	0.505786	0.908	0.826	2.77204e-13	Id2
6.63623e-16	0.411351	0.889	0.777	1.32725e-12	S100a10
2.27523e-15	0.578106	0.885	0.847	4.55045e-12	Msx1
2.70481e-15	0.37367	0.959	0.944	5.40963e-12	Tuba1c
4.46248e-15	0.415795	0.995	0.994	8.92495e-12	Slc2a1
8.90041e-15	0.315115	0.806	0.622	1.78008e-11	Gyg
2.56305e-14	0.345971	0.765	0.673	5.1261e-11	Dsp
1.96805e-13	0.27012	0.71	0.565	3.93611e-10	Tdh
2.14151e-13	0.295083	0.806	0.689	4.28302e-10	Chchd10
2.8674e-13	0.347542	0.7	0.558	5.7348e-10	Cdkn1a
1.15004e-12	0.298083	0.816	0.773	2.30008e-09	Ap1s3
2.53692e-12	0.308947	0.954	0.89	5.07383e-09	Stmn1
2.69169e-12	0.294906	0.645	0.501	5.38337e-09	Crip1
5.70993e-12	0.314134	0.959	0.944	1.14199e-08	Id3
1.49705e-11	0.321052	0.631	0.462	2.99409e-08	Myl9
2.59343e-11	0.261478	0.53	0.361	5.18686e-08	Dppa3
5.36527e-11	0.371343	0.797	0.694	1.07305e-07	Wnt5b
6.07514e-11	0.265504	0.889	0.779	1.21503e-07	Peg3
7.8697e-11	0.837876	0.567	0.425	1.57394e-07	Ttr
1.80847e-10	0.331573	0.77	0.667	3.61693e-07	Sema6a
4.27854e-10	0.32538	0.811	0.654	8.55708e-07	Phlda1
4.56441e-10	0.287577	0.571	0.371	9.12883e-07	Sct
6.27218e-10	0.375274	0.581	0.457	1.25444e-06	Trap1a
8.0794e-09	0.284737	0.714	0.663	1.61588e-05	Gldc
8.45111e-09	0.282082	0.82	0.762	1.69022e-05	Cystm1
1.03675e-07	0.552477	0.843	0.806	0.000207351	Apoe
6.65597e-06	0.251739	0.562	0.454	0.0133119	Igfbp5
1.16536e-05	0.252354	0.751	0.787	0.0233072	Crip2
7.18007e-05	0.312495	0.714	0.684	0.143601	B4galt6
0.000278858	0.272753	0.885	0.897	0.557717	Malat1

[truncated: 3 more sheets: Spp, Noto, str]
