# Supplementary material for: A TALE/HOX code unlocks WNT signalling response towards paraxial mesoderm
Source: Nat Commun. 2021 Aug 26;12:5136. doi: 10.1038/s41467-021-25370-4 (PMC8390530; doi:10.1038/s41467-021-25370-4)
Supplement: Supplementary file 5 — Supplementary Data 3 [file 41467_2021_25370_MOESM5_ESM.xls]

## Sheet: EpiSCs
p_val	avg_logFC	pct.1	pct.2	p_val_adj	gene
8.67401e-149	1.69812	0.988	0.351	1.70175e-144	Utf1
4.14299e-98	0.69337	0.686	0.131	8.12813e-94	Ramp3
1.45086e-87	0.960205	0.98	0.606	2.84644e-83	Chchd10
8.36185e-81	0.792692	0.988	0.84	1.64051e-76	Asns
9.11671e-73	0.796953	0.976	0.753	1.78861e-68	Pycr2
2.75736e-71	1.11666	0.873	0.424	5.40966e-67	Lefty1
9.13092e-67	0.523007	0.563	0.125	1.7914e-62	Mef2b
1.5452e-66	0.720363	0.8	0.328	3.03152e-62	Enpp3
1.61467e-63	0.701957	0.841	0.407	3.16782e-59	Slc7a3
4.23963e-61	0.685697	0.943	0.493	8.31773e-57	Epcam
1.3531e-60	0.387737	0.518	0.108	2.65464e-56	1700019D03Rik
2.07082e-59	0.936064	0.963	0.591	4.06274e-55	Pim2
7.25065e-58	0.484821	0.535	0.125	1.4225e-53	Trib3
3.49945e-55	0.681175	0.922	0.683	6.86557e-51	Psph
3.6101e-54	0.693337	0.951	0.497	7.08266e-50	Tdgf1
5.1138e-54	0.595878	0.992	0.847	1.00328e-49	C230062I16Rik
1.06469e-52	0.701517	0.971	0.724	2.08882e-48	Dnmt3b
3.53596e-52	0.634508	0.959	0.7	6.93721e-48	Ppp1r2
2.57408e-50	0.439185	0.996	0.989	5.0501e-46	Tpi1
1.29565e-47	0.638343	0.624	0.223	2.54193e-43	Chac1
2.09849e-46	0.39414	1	1	4.11703e-42	Ldha
4.19121e-46	0.637302	0.808	0.487	8.22274e-42	Pck2
5.24035e-46	0.548311	0.922	0.691	1.0281e-41	Galk1
5.27456e-46	0.517554	1	0.866	1.03482e-41	Gm49138
6.754e-45	0.659148	0.878	0.638	1.32507e-40	Cth
1.44108e-44	0.392001	0.478	0.132	2.82725e-40	Chst1
1.52782e-44	0.471777	0.996	0.941	2.99742e-40	Gm5781
5.2787e-43	0.587886	0.755	0.375	1.03563e-38	L1td1
1.85147e-42	0.433596	1	0.985	3.6324e-38	Rps18-ps3
9.14863e-42	0.34416	1	0.995	1.79487e-37	Hmgb2
5.48417e-41	0.413399	0.996	0.949	1.07594e-36	Rps2-ps10
1.73036e-40	0.461675	0.722	0.309	3.3948e-36	Pitx2
1.74613e-40	0.528522	0.624	0.256	3.42574e-36	Trap1a
3.31661e-40	0.450479	0.996	0.967	6.50685e-36	Rpl7a-ps7
3.5619e-40	0.451243	1	0.952	6.98809e-36	Gm5586
3.86628e-40	0.377569	1	0.997	7.58526e-36	Rpl9-ps6
6.55634e-40	0.468385	0.78	0.407	1.28629e-35	Akap12
7.41992e-40	0.449146	0.996	0.931	1.45571e-35	Gm10086
2.00874e-39	0.453045	0.947	0.765	3.94095e-35	Phgdh
2.97117e-39	0.429399	0.604	0.24	5.82914e-35	Pgm1
3.51423e-38	0.502911	0.988	0.837	6.89458e-34	Snrpn
3.87535e-38	0.398467	0.992	0.965	7.60305e-34	Eif2s2
4.11648e-38	0.401145	1	0.971	8.07612e-34	Eif4ebp1
8.16054e-38	0.490637	0.906	0.636	1.60102e-33	Phc1
8.23366e-38	0.486488	0.98	0.877	1.61536e-33	Slc3a2
5.07431e-37	0.473431	0.951	0.72	9.95528e-33	Rbpms2
5.7648e-37	0.372826	0.453	0.133	1.131e-32	Cebpd
1.59991e-36	0.517998	0.984	0.738	3.13887e-32	Ly6e
2.91448e-36	0.358486	0.535	0.195	5.71792e-32	Ell2
5.45745e-36	0.509151	0.743	0.404	1.0707e-31	Ddit4
6.41234e-36	0.59557	0.988	0.917	1.25804e-31	Malat1
7.58578e-36	0.421001	0.976	0.847	1.48825e-31	Gm11539
3.13193e-35	0.393848	0.514	0.182	6.14453e-31	Otx2
5.88738e-35	0.41492	0.988	0.916	1.15504e-30	Gm1821
8.99241e-35	0.428118	0.992	0.917	1.76422e-30	Gm8960
1.82274e-34	0.473201	0.849	0.559	3.57603e-30	Msmo1
2.00033e-34	0.380547	0.996	0.946	3.92444e-30	Rpl10-ps3
2.27169e-34	0.458434	0.951	0.801	4.45682e-30	Sars
2.6262e-34	0.482386	0.955	0.788	5.15235e-30	Adk
2.74732e-34	0.491994	0.735	0.437	5.38997e-30	Rras
7.79122e-34	0.344759	1	0.997	1.52856e-29	Rps12-ps9
2.06819e-33	0.416136	0.984	0.949	4.05757e-29	Nars
8.62395e-33	0.430198	0.588	0.259	1.69193e-28	Aldoc
2.61169e-32	0.491548	0.886	0.762	5.12387e-28	Mthfd2
8.3096e-31	0.471148	0.947	0.67	1.63026e-26	Igfbp2
5.31708e-30	0.381361	0.988	0.954	1.04316e-25	Gars
7.0604e-30	0.398312	0.841	0.511	1.38518e-25	Kifc2
2.81394e-29	0.350985	0.996	0.956	5.52066e-25	Rpl36al
4.64256e-29	0.435534	0.816	0.538	9.10824e-25	Ucp2
4.92868e-29	0.353629	0.984	0.944	9.66958e-25	Psat1
7.19352e-29	0.453131	0.992	0.954	1.4113e-24	Atf4
1.29675e-28	0.406364	0.759	0.491	2.54409e-24	Gm7336
2.43355e-28	0.339049	1	0.973	4.77438e-24	Gm15536
3.71526e-28	0.397976	0.914	0.758	7.28898e-24	Ubr7
6.8124e-28	0.491796	0.935	0.764	1.33652e-23	Stmn2
1.05412e-27	0.348596	0.653	0.344	2.06808e-23	Tpd52
7.77527e-27	0.382806	0.967	0.825	1.52543e-22	Gm6807
1.25908e-26	0.345498	0.98	0.866	2.47018e-22	Gm42666
1.45403e-26	0.349459	0.951	0.864	2.85267e-22	Lars
2.97323e-26	0.519844	0.788	0.574	5.83319e-22	Gm7043
1.87467e-25	0.357972	0.363	0.122	3.67791e-21	Cldn7
5.49199e-25	0.425896	0.78	0.549	1.07747e-20	Slc16a3
1.49581e-24	0.338515	1	0.924	2.93463e-20	Rps19-ps3
4.04273e-24	0.353639	0.498	0.219	7.93143e-20	Gng3
9.22211e-24	0.384425	0.751	0.491	1.80929e-19	Fdps
1.59376e-23	0.369502	0.612	0.334	3.12679e-19	Krt18
1.89444e-23	0.351059	0.914	0.751	3.71671e-19	Rbpms
1.87826e-22	0.382972	0.457	0.199	3.68496e-18	Cldn6
8.57483e-22	0.339235	0.918	0.835	1.6823e-17	Aars
2.30176e-21	0.368475	0.902	0.73	4.51583e-17	Tagln2
1.89457e-20	0.35929	0.878	0.722	3.71697e-16	Pold2
1.93413e-20	0.52943	0.788	0.547	3.79457e-16	Tcf7l1
5.37533e-20	0.378867	0.894	0.716	1.05459e-15	Ccnb1
1.08788e-18	0.354815	0.624	0.408	2.1343e-14	Nes
3.97808e-18	0.350443	0.951	0.841	7.80459e-14	Pttg1
2.3611e-15	0.465562	0.947	0.791	4.63225e-11	Hprt
1.4175e-14	0.366891	1	0.999	2.781e-10	CT010467.1
2.72374e-14	0.806966	0.718	0.492	5.3437e-10	Mt2
3.85048e-10	0.372638	0.727	0.608	7.55425e-06	Txnip
4.96142e-05	0.568511	0.706	0.618	0.97338	Mt1

## Sheet: 6 h
p_val	avg_logFC	pct.1	pct.2	p_val_adj	gene
2.2581e-99	0.933781	0.969	0.422	4.43018e-95	Nanog
1.40212e-78	0.706774	0.787	0.236	2.75082e-74	Eomes
5.41439e-78	0.37711	0.474	0.06	1.06225e-73	Cxcl12
1.00365e-73	0.867681	0.937	0.436	1.96907e-69	Mt2
1.64308e-71	0.945012	1	0.623	3.22355e-67	Car2
2.90962e-70	0.740365	0.885	0.427	5.70839e-66	Nefl
4.05584e-67	0.476523	1	0.982	7.95714e-63	Hsp90aa1
1.61558e-58	0.461056	0.826	0.316	3.16961e-54	Pmepa1
4.32149e-58	0.640259	0.969	0.578	8.47834e-54	Pim2
1.32275e-57	0.651689	0.993	0.651	2.59511e-53	Igfbp2
9.36382e-57	0.508865	0.843	0.342	1.83709e-52	L1td1
4.45121e-56	0.678359	0.951	0.721	8.73284e-52	Dnmt3b
2.80258e-54	0.416969	0.693	0.228	5.49839e-50	Nodal
3.70741e-52	0.773375	0.509	0.129	7.27356e-48	Tagln
2.46089e-51	0.413241	0.798	0.313	4.82801e-47	Enpp3
3.53583e-51	0.513296	0.962	0.709	6.93695e-47	Mkrn1
2.73357e-50	0.400593	0.711	0.261	5.363e-46	Ppp4r4
4.61526e-50	0.647282	0.927	0.565	9.05467e-46	Mt1
3.00381e-46	0.398592	1	0.973	5.89317e-42	Gm15536
1.85565e-44	0.483653	0.972	0.707	3.64061e-40	Rbpms2
8.49257e-43	0.376009	0.815	0.411	1.66616e-38	Gm49207
7.15143e-42	0.435315	0.902	0.487	1.40304e-37	Epcam
1.39637e-41	0.463282	0.99	0.832	2.73953e-37	Snrpn
9.12673e-41	0.502318	0.826	0.439	1.79057e-36	Sparc
1.9167e-40	0.729192	0.631	0.25	3.76037e-36	S100a6
6.25805e-40	0.693925	0.965	0.765	1.22777e-35	Tpm1
8.10552e-40	0.351369	0.819	0.37	1.59022e-35	Fgf8
1.59063e-39	0.439395	1	0.976	3.12065e-35	Myl12a
2.57434e-39	0.363167	0.997	0.892	5.05059e-35	Gm6394
6.12433e-39	0.396841	0.913	0.585	1.20153e-34	Dstn
7.32604e-39	0.374129	0.767	0.398	1.43729e-34	Alg13
7.7777e-39	0.425818	0.99	0.816	1.52591e-34	Rbbp7
9.52201e-39	0.361708	1	0.951	1.86812e-34	Gm5586
1.08732e-38	0.360373	0.359	0.08	2.13322e-34	Fgfbp1
1.41508e-38	0.333969	1	0.997	2.77625e-34	Rpl9-ps6
3.14065e-38	0.375864	0.993	0.859	6.16164e-34	Gm42666
5.53905e-37	0.421015	0.958	0.699	1.08671e-32	Ptges3
6.23086e-37	0.354978	0.819	0.398	1.22243e-32	Slc7a3
6.84149e-37	0.319263	0.617	0.242	1.34223e-32	Zic3
2.22969e-36	0.344361	0.993	0.815	4.37444e-32	Gm6807
3.05523e-36	0.280268	1	0.998	5.99405e-32	Cox7c
5.08158e-36	0.382588	0.983	0.776	9.96955e-32	Adk
1.59236e-35	0.348161	1	0.913	3.12404e-31	Gm8960
3.46543e-35	0.349376	0.993	0.841	6.79884e-31	C230062I16Rik
3.46921e-35	0.365209	1	0.928	6.80625e-31	Gm10086
2.93126e-33	0.320052	1	0.954	5.75085e-29	Rpl36al
4.08804e-33	0.318984	0.784	0.394	8.02033e-29	Akap12
1.39945e-32	0.289446	1	0.988	2.74557e-28	Pa2g4
2.32571e-32	0.332405	1	0.922	4.56282e-28	Rps19-ps3
3.68408e-32	0.293133	0.544	0.206	7.22779e-28	Sgk1
4.1493e-32	0.355265	0.986	0.879	8.14051e-28	Snx5
2.12844e-31	0.293187	0.61	0.247	4.17579e-27	Trap1a
5.17348e-31	0.339895	0.606	0.261	1.01499e-26	Gadd45a
1.36289e-30	0.324888	0.997	0.939	2.67386e-26	Gm5781
2.38353e-30	0.346874	0.7	0.354	4.67624e-26	Cdh1
4.92387e-30	0.333955	0.962	0.691	9.66015e-26	Ppp1r2
4.9933e-30	0.31981	1	0.995	9.79635e-26	Gm5963
1.10567e-29	0.369186	0.913	0.644	2.16921e-25	Degs1
6.11594e-29	0.389211	0.93	0.62	1.19989e-24	Crip2
6.90081e-29	0.324024	1	0.862	1.35387e-24	Gm49138
1.05282e-28	0.343627	0.892	0.63	2.06553e-24	Phc1
1.58932e-28	0.327711	1	0.911	3.1181e-24	Gm1821
2.35485e-28	0.298658	1	0.943	4.61997e-24	Rpl10-ps3
2.63674e-28	0.305479	0.909	0.596	5.17302e-24	Gm16519
2.78459e-28	0.484999	0.972	0.75	5.46309e-24	Stmn2
4.89539e-28	0.310846	0.784	0.454	9.60426e-24	Gm12020
1.24985e-27	0.321456	0.718	0.382	2.45208e-23	Ajuba
3.32509e-27	0.440147	0.836	0.484	6.5235e-23	Cnn2
3.77501e-27	0.335481	0.979	0.755	7.40619e-23	Znrd2
4.70912e-27	0.309578	0.899	0.58	9.23881e-23	Taf7
5.67677e-27	0.308841	0.972	0.805	1.11373e-22	Ahsa1
6.75942e-27	0.303492	0.986	0.84	1.32613e-22	Gm9385
1.78082e-26	0.321706	0.951	0.744	3.49379e-22	Ubr7
3.67143e-26	0.303259	0.986	0.865	7.20298e-22	Gm12346
3.79586e-26	0.2968	0.979	0.791	7.44709e-22	Gm8129
7.05468e-26	0.308411	0.676	0.33	1.38406e-21	Epha2
1.78424e-25	0.288527	1	0.965	3.5005e-21	Rpl7a-ps7
1.90728e-25	0.323241	0.986	0.917	3.7419e-21	Ddx21
7.86152e-25	0.350072	0.983	0.73	1.54235e-20	Ly6e
1.20569e-24	0.324289	1	0.983	2.36545e-20	Rpl13a
1.38426e-24	0.28549	0.889	0.576	2.71578e-20	Gart
1.47633e-24	0.321076	0.78	0.43	2.8964e-20	Lefty1
3.17292e-23	0.483334	0.502	0.224	6.22496e-19	Ccn1
6.33588e-23	0.29762	0.916	0.677	1.24304e-18	Sall4
4.39579e-22	0.300421	0.997	0.966	8.62411e-18	Myl6
1.01826e-21	0.47436	1	0.987	1.99772e-17	Uqcrq
4.07656e-21	0.27919	0.798	0.499	7.9978e-17	Rps12-ps5
9.35663e-21	0.335864	0.92	0.692	1.83568e-16	Psme2b
4.10725e-20	0.342799	0.875	0.65	8.05801e-16	Pdlim7
8.60657e-20	0.282766	0.955	0.776	1.68852e-15	Sigmar1
3.80384e-19	0.308129	0.512	0.256	7.46275e-15	Perp
4.6828e-19	0.283665	0.791	0.561	9.18718e-15	Spc25
1.20318e-18	0.293788	0.906	0.744	2.36052e-14	Zmynd8
1.95304e-18	0.336188	0.955	0.749	3.83166e-14	Psme2
1.32272e-17	0.28221	0.756	0.481	2.59504e-13	Apoe
5.87001e-17	0.298521	0.934	0.717	1.15164e-12	Tagln2
8.1566e-11	0.332184	0.979	0.792	1.60024e-06	S100a10
1.08556e-08	0.304851	0.53	0.351	0.000212976	Igfbp3
3.03218e-05	0.520188	0.934	0.858	0.594883	Vim
0.00722869	0.302159	0.46	0.37	1	Gm9701

## Sheet: 12 h
p_val	avg_logFC	pct.1	pct.2	p_val_adj	gene
3.54743e-155	2.02676	1	0.407	6.95969e-151	Mixl1
2.0377e-151	0.942108	0.793	0.109	3.99776e-147	Gsc
5.20861e-133	1.41548	1	0.692	1.02188e-128	T-Bra
2.67921e-117	1.18817	0.996	0.464	5.25634e-113	Fst
3.63383e-112	0.760146	0.646	0.09	7.12922e-108	Dkk1
1.80081e-90	0.93668	0.731	0.184	3.53302e-86	Cyp26a1
5.75254e-85	0.610806	0.749	0.199	1.12859e-80	Apln
7.98329e-85	0.921829	0.937	0.425	1.56624e-80	Upp1
1.09904e-84	0.630813	0.852	0.229	2.15621e-80	Eomes
1.19806e-81	0.557752	0.775	0.214	2.35046e-77	Fgf5
2.43733e-80	0.852487	0.978	0.482	4.78179e-76	Tdgf1
3.06483e-72	0.633306	1	0.816	6.01289e-68	Rbbp7
9.79594e-72	0.430822	0.494	0.08	1.92187e-67	Lzts1
1.47487e-70	0.539196	1	0.966	2.89355e-66	Rpl7a-ps7
7.00555e-68	0.397511	1	0.999	1.37442e-63	Gm15710
2.04239e-66	0.722686	0.996	0.791	4.00697e-62	S100a10
3.40719e-66	0.553521	1	0.957	6.68456e-62	Tceal8
3.52067e-64	0.623166	0.845	0.371	6.9072e-60	Fgf8
1.24498e-56	0.675181	0.996	0.746	2.44253e-52	Sp5
2.37488e-56	0.504062	1	0.929	4.65927e-52	Gm10086
1.84508e-55	0.400339	0.738	0.272	3.61986e-51	Vangl1
3.46262e-55	0.352692	1	0.995	6.79332e-51	Gm43712
1.16622e-53	0.450826	0.779	0.298	2.28801e-49	Evx1
3.93053e-52	0.492444	1	0.864	7.71131e-48	Gm49138
4.50272e-52	0.481548	0.996	0.86	8.83389e-48	Gm42666
6.01511e-52	0.486553	0.989	0.76	1.18011e-47	Gm4737
2.6045e-51	0.445793	0.771	0.322	5.10976e-47	Vrtn
3.48897e-51	0.523507	0.967	0.429	6.84502e-47	Nanog
2.32194e-50	0.415062	1	0.954	4.55541e-46	Rpl36al
3.76056e-50	0.395658	1	0.997	7.37784e-46	Rpl9-ps6
4.31531e-50	0.427458	0.996	0.945	8.46621e-46	Rpl10-ps3
6.36151e-50	0.385863	1	0.983	1.24806e-45	Rpl28-ps1
4.91929e-49	0.418918	0.863	0.406	9.65116e-45	Gm49207
2.49275e-47	0.497547	0.996	0.833	4.89053e-43	Snrpn
3.4601e-47	0.42108	1	0.973	6.78837e-43	Gm15536
1.07803e-46	0.561381	0.989	0.762	2.11499e-42	Gdi2
3.74022e-45	0.464711	0.745	0.312	7.33793e-41	Snai1
2.11181e-44	0.419805	1	0.939	4.14315e-40	Gm5781
4.0595e-43	0.312255	1	0.995	7.96433e-39	Dynll1
5.53163e-43	0.387238	1	0.951	1.08525e-38	Gm5586
9.25611e-43	0.410967	0.996	0.892	1.81596e-38	Gm15501
9.52463e-43	0.504627	0.985	0.631	1.86864e-38	Car2
1.72231e-41	0.408294	1	0.816	3.37901e-37	Gm6807
3.4548e-41	0.351242	1	0.971	6.77797e-37	Hnrnpk
4.70604e-41	0.371098	0.793	0.329	9.23278e-37	Pmepa1
9.87384e-41	0.308434	1	0.998	1.93715e-36	Ptma
1.02959e-40	0.490742	0.956	0.705	2.01995e-36	Emb
5.78134e-40	0.38072	1	0.912	1.13424e-35	Gm1821
2.07935e-39	0.339357	1	0.947	4.07948e-35	Rps2-ps10
2.06879e-38	0.405076	0.996	0.882	4.05876e-34	Oat
3.46202e-38	0.410193	0.989	0.656	6.79213e-34	Igfbp2
5.53156e-37	0.352091	0.731	0.34	1.08524e-32	Rai14
1.11563e-36	0.380415	0.996	0.84	2.18875e-32	Gm11539
1.16502e-36	0.364192	1	0.984	2.28565e-32	Rps18-ps3
7.96039e-36	0.376956	0.982	0.793	1.56175e-31	Gm8129
1.57455e-35	0.729031	0.97	0.836	3.08911e-31	Shmt2
1.78443e-35	0.376951	0.708	0.328	3.50087e-31	Epha2
4.54771e-35	0.427439	0.878	0.434	8.92215e-31	Nefl
1.89945e-34	0.339901	0.742	0.333	3.72652e-30	Gm8268
3.40236e-34	0.362288	1	0.922	6.67509e-30	Rps19-ps3
4.88774e-34	0.338434	0.993	0.894	9.58925e-30	Gm6394
5.96463e-34	0.360762	0.974	0.822	1.1702e-29	Setd1b
1.64349e-33	0.321778	1	0.943	3.22436e-29	Gm6023
2.04775e-33	0.33781	1	0.953	4.01747e-29	Srm
2.66124e-33	0.370419	0.945	0.631	5.22109e-29	Gm10163
7.02938e-33	0.348506	1	0.995	1.37909e-28	Gm5963
5.48488e-32	0.373194	0.97	0.833	1.07608e-27	Zyx
1.25395e-31	0.338119	0.985	0.767	2.46012e-27	Gm12005
3.88258e-31	0.325252	0.838	0.493	7.61723e-27	4930526A20Rik
1.57302e-30	0.365068	0.963	0.764	3.08611e-26	Gm10175
1.7255e-30	0.30655	0.694	0.306	3.38527e-26	Pitx2
2.09656e-30	0.366388	0.834	0.488	4.11324e-26	Cnn2
2.89113e-30	0.326515	0.985	0.842	5.67211e-26	Gm9385
2.91187e-30	0.355497	0.919	0.598	5.71279e-26	Gm16519
6.93388e-30	0.324806	1	0.914	1.36036e-25	Gm8960
7.20443e-30	0.338079	0.945	0.712	1.41344e-25	Ahcy
1.73271e-29	0.327652	0.993	0.878	3.39941e-25	Gm10051
2.05949e-29	0.331921	0.768	0.395	4.04052e-25	Peg3
6.06369e-29	0.342811	0.989	0.788	1.18963e-24	Txnl1
1.17945e-28	0.317624	1	0.949	2.31397e-24	Eif4g2
2.14244e-28	0.307085	0.723	0.369	4.20326e-24	Ggct
3.66784e-28	0.333271	0.967	0.873	7.19593e-24	Sf3b4
4.37246e-28	0.33312	0.904	0.583	8.57832e-24	Taf7
6.52037e-28	0.319322	0.819	0.476	1.27923e-23	Hacd1
8.46965e-28	0.316515	0.982	0.58	1.66166e-23	Pim2
1.35675e-27	0.331066	0.934	0.707	2.66182e-23	Cox17
1.50504e-27	0.327791	0.963	0.783	2.95273e-23	Cyb5a
2.18684e-27	0.337955	0.974	0.76	4.29037e-23	Ddx3x
5.17312e-27	0.304505	1	0.909	1.01491e-22	Vdac2
1.08155e-26	0.416807	0.875	0.616	2.12189e-22	Dusp6
2.48627e-26	0.309702	0.852	0.543	4.87781e-22	Timm23
6.41907e-26	0.358413	0.823	0.542	1.25936e-21	Prps1
2.48722e-23	0.310456	0.926	0.671	4.87968e-19	Tgif1
2.60168e-23	0.317812	0.812	0.502	5.10424e-19	Hes1
2.51828e-22	0.307896	0.937	0.731	4.94061e-18	Eef1akmt1
6.11266e-22	0.310484	0.978	0.734	1.19924e-17	Ly6e
7.27336e-22	0.318409	0.723	0.456	1.42696e-17	Agpat3
9.6566e-21	0.428405	0.491	0.226	1.89453e-16	Rtl8b
1.60759e-18	0.399684	0.535	0.278	3.15393e-14	Rps19-ps11
6.14975e-17	0.311031	1	0.997	1.20652e-12	Cox4i1

## Sheet: NMPs-MPCs 24 h
p_val	avg_logFC	pct.1	pct.2	p_val_adj	gene
3.57149e-181	1.02131	0.874	0.061	7.0069e-177	Defa30
2.54388e-95	0.639471	0.909	0.198	4.99083e-91	Gm27477
2.67572e-90	0.397301	0.4	0.017	5.2495e-86	Sprr2a3
2.2939e-89	0.603524	0.629	0.071	4.5004e-85	Aldh1a2
8.89078e-83	0.758611	0.926	0.29	1.74428e-78	Hoxa1
3.46023e-82	0.593558	0.794	0.161	6.78863e-78	Alox15
2.00161e-78	1.01203	1	0.749	3.92696e-74	Grsf1
6.3897e-74	1.55674	1	0.659	1.2536e-69	Phlda2
2.41676e-66	0.384332	0.709	0.138	4.74144e-62	Wnt6
5.7695e-66	1.02705	0.903	0.3	1.13192e-61	Cited1
6.3128e-66	0.440349	0.817	0.203	1.23851e-61	Gm14597
3.71025e-64	0.71038	1	0.833	7.27914e-60	Gm13226
1.69912e-62	0.768368	1	0.695	3.33351e-58	Lhpp
3.31543e-59	0.539453	0.811	0.237	6.50454e-55	Klf5
9.90967e-59	0.674604	0.966	0.443	1.94418e-54	Gbx2
1.13861e-58	0.691292	1	0.877	2.23383e-54	Gm8692
8.63262e-58	0.65446	0.994	0.772	1.69363e-53	Rpl17-ps10
1.62915e-56	0.468019	0.84	0.263	3.19624e-52	Gm5040
7.61578e-56	0.372983	0.617	0.116	1.49414e-51	Inka1
1.17898e-53	0.516757	0.891	0.304	2.31304e-49	Hotairm1
3.88761e-53	0.511837	0.909	0.345	7.6271e-49	Gm8337
5.14398e-53	0.761073	0.977	0.598	1.0092e-48	Rbp1
8.52931e-52	0.637527	0.983	0.455	1.67337e-47	Upp1
9.37068e-52	0.609908	0.926	0.401	1.83843e-47	Peg3
2.84448e-51	0.660531	1	0.909	5.58058e-47	Lgals1
8.26027e-51	0.623492	0.931	0.454	1.62058e-46	Zfp703
6.56925e-50	0.576632	1	0.81	1.28882e-45	Prdx4
1.04982e-49	0.64714	0.989	0.848	2.05965e-45	Gm5559
1.58435e-49	0.530216	0.971	0.566	3.10833e-45	Gm4987
1.02051e-48	0.403809	0.8	0.216	2.00214e-44	Tbx6
3.05034e-48	0.469106	0.851	0.31	5.98446e-44	Tcea3
1.8342e-47	0.408626	0.697	0.199	3.59851e-43	Fgf15
9.33882e-47	0.60005	1	0.856	1.83218e-42	Vim
7.87073e-46	0.404215	1	0.998	1.54416e-41	Gm8730
1.29746e-45	0.468215	0.891	0.331	2.54549e-41	Mfge8
3.47035e-45	0.431031	1	0.986	6.80848e-41	Gm8885
5.14142e-45	0.53002	1	0.961	1.00869e-40	Bex1
4.0351e-44	0.362424	0.823	0.265	7.91646e-40	Gm30023
1.46394e-43	0.500634	0.88	0.359	2.8721e-39	Nkx1-2
2.0578e-43	0.502386	0.766	0.253	4.0372e-39	Hoxb1
2.7707e-43	0.55725	0.943	0.553	5.43583e-39	Gm2534
6.06058e-42	0.510172	1	0.89	1.18903e-37	Oat
4.50959e-41	0.367362	0.829	0.314	8.84736e-37	Gm13623
1.22675e-40	0.426267	1	0.994	2.40677e-36	Gm4366
1.74988e-40	0.399165	0.886	0.378	3.43309e-36	Eif1-ps1
4.4491e-40	0.482586	1	0.812	8.72868e-36	Gm10269
6.8298e-40	0.42958	0.971	0.521	1.33994e-35	Rpl15-ps2
1.16728e-39	0.582682	0.971	0.579	2.2901e-35	Ifitm1
1.83845e-39	0.469239	1	0.986	3.60686e-35	Ubb
2.03673e-39	0.442857	1	0.879	3.99587e-35	Rpl7-ps7
2.04105e-39	0.37498	0.823	0.303	4.00434e-35	Gm5561
2.60377e-39	0.379799	0.789	0.278	5.10833e-35	Gm17541
7.06639e-39	0.475523	1	0.672	1.38635e-34	Gm15349
7.74678e-39	0.410034	0.914	0.428	1.51984e-34	Gm7589
1.12313e-37	0.416511	1	0.96	2.20348e-33	Tceal8
3.46573e-36	0.404034	1	0.888	6.79941e-32	Rpl28-ps3
8.42003e-36	0.409239	0.96	0.543	1.65193e-31	Gm12350
2.5396e-35	0.350071	0.914	0.398	4.98245e-31	Gm5425
3.03068e-35	0.471744	0.983	0.779	5.94589e-31	Pafah1b3
6.74749e-35	0.423116	1	0.924	1.32379e-30	Gm12254
7.37169e-35	0.545117	0.96	0.486	1.44625e-30	Crabp2
8.01984e-35	0.532455	1	0.931	1.57341e-30	Slc2a1
1.11827e-34	0.543012	1	0.856	2.19394e-30	Hspa5
2.00196e-34	0.384766	0.88	0.431	3.92764e-30	Gm28911
2.20242e-34	0.394875	0.914	0.472	4.32093e-30	Gm6433
1.54745e-33	0.453019	0.989	0.502	3.03595e-29	Fst
1.35209e-31	0.397102	0.983	0.704	2.65266e-27	Gm18119
2.02789e-31	0.385316	0.886	0.467	3.97852e-27	Rpl6l
3.12438e-31	0.368253	0.954	0.576	6.12973e-27	U2af1
7.05647e-31	0.382296	1	0.947	1.38441e-26	Tpt1-ps3
2.1686e-30	0.37498	0.914	0.536	4.25457e-26	Gm10420
4.98962e-30	0.415992	0.994	0.889	9.78913e-26	Rps11-ps2
1.07254e-29	0.457543	0.971	0.665	2.10421e-25	Cited2
1.85604e-29	0.391734	1	0.874	3.64137e-25	Gm10039
2.02704e-29	0.573861	1	0.993	3.97684e-25	Banf1
3.32082e-29	0.356119	1	0.981	6.51512e-25	Tceal9
3.04503e-28	0.380137	0.811	0.379	5.97405e-24	B3gnt7
3.5172e-28	0.42159	0.989	0.835	6.9004e-24	Ftl1
1.00818e-27	0.385627	0.96	0.561	1.97795e-23	Pdia3
1.42908e-27	0.352077	0.857	0.417	2.80371e-23	Gm16374
1.59578e-26	0.393928	0.983	0.771	3.13077e-22	Ccnd2
2.33462e-26	0.379521	0.909	0.576	4.58029e-22	Gm7232
4.51906e-26	0.628943	1	0.999	8.86594e-22	Atp5g3
1.00312e-24	0.422335	1	0.776	1.96803e-20	Gdi2
1.01896e-24	0.380706	0.846	0.409	1.9991e-20	Igfbp4
1.51564e-24	0.434316	0.96	0.613	2.97353e-20	Ndufaf4
1.29031e-23	0.408946	0.994	0.805	2.53147e-19	S100a10
8.62474e-23	0.369698	0.943	0.644	1.69209e-18	Epop
1.30449e-22	0.375255	0.989	0.764	2.55927e-18	Sp5
3.54681e-22	0.400951	0.983	0.786	6.95849e-18	Rab1a
7.10076e-22	0.348126	1	0.924	1.3931e-17	Psma6
2.0215e-21	0.380839	0.914	0.595	3.96597e-17	Ldhb
2.66568e-21	0.466434	0.994	0.869	5.22981e-17	Psmd14
4.32069e-21	0.369363	1	0.973	8.47676e-17	Atp5c1
1.94136e-20	0.47868	0.874	0.603	3.80876e-16	Hist1h2ap
5.03784e-19	0.418659	0.943	0.701	9.88374e-15	Smc6
9.32449e-19	0.503167	0.937	0.732	1.82937e-14	Txndc9
1.02769e-17	0.36285	1	0.841	2.01623e-13	Pmf1
3.88338e-15	0.417027	0.834	0.583	7.61881e-11	Hist1h2ao
3.00197e-14	0.357348	0.943	0.783	5.88956e-10	Ddx24

## Sheet: NMPs 36 h
p_val	avg_logFC	pct.1	pct.2	p_val_adj	gene
9.66933e-70	1.01697	0.995	0.931	1.89703e-65	Slc2a1
2.26963e-66	0.788569	0.899	0.292	4.45278e-62	Hoxaas3
2.65036e-63	0.798953	0.984	0.708	5.19974e-59	Nr6a1
2.13401e-53	0.603421	1	0.999	4.18671e-49	Eno1
7.90508e-52	0.697709	0.704	0.217	1.5509e-47	Gm10800
1.22339e-50	0.789862	1	0.883	2.40017e-46	Rps27
1.50074e-49	0.751025	0.989	0.888	2.9443e-45	Slc2a3
1.00245e-46	0.577946	1	0.992	1.96671e-42	Tmsb10
8.11143e-46	0.464581	1	0.987	1.59138e-41	Gm8186
8.2587e-44	0.770451	1	0.784	1.62027e-39	Gm8292
1.73476e-43	0.528016	0.672	0.211	3.40342e-39	Hoxb8
6.59043e-43	0.535828	0.714	0.224	1.29298e-38	Hoxb9
1.42538e-40	0.615082	0.926	0.513	2.79645e-36	Gm2830
1.63969e-39	0.680157	0.847	0.593	3.21691e-35	Etv4
2.02056e-38	0.6221	1	0.985	3.96415e-34	Rps24
2.34245e-38	0.523243	0.963	0.788	4.59566e-34	Snrpert
3.72319e-38	0.583166	0.958	0.698	7.30453e-34	Lhpp
7.07635e-38	0.358266	1	0.999	1.38831e-33	Snrpg
1.46092e-35	0.428982	0.989	0.982	2.86619e-31	Fscn1
1.95526e-34	0.532806	0.841	0.371	3.83603e-30	Hes7
3.20847e-34	0.407802	1	1	6.2947e-30	Rps27a
4.22386e-34	0.607615	0.778	0.505	8.28678e-30	Mob1b
5.45043e-33	0.444073	1	0.996	1.06932e-28	Eef1a1
7.48087e-33	0.462155	0.593	0.207	1.46767e-28	Hoxb7
3.11581e-32	0.550322	0.72	0.356	6.11291e-28	Cdx2
4.44645e-32	0.411716	0.487	0.143	8.7235e-28	Hoxb6
6.07271e-32	0.474356	0.979	0.865	1.1914e-27	Prtg
1.04517e-31	0.458818	0.757	0.272	2.05051e-27	Hoxb5os
1.47044e-31	0.541443	0.979	0.835	2.88485e-27	Ftl1
1.2287e-30	0.453772	0.979	0.934	2.41059e-26	Gm3511
1.61643e-30	0.526829	0.926	0.705	3.17127e-26	Ppia
4.26313e-30	0.524022	0.847	0.659	8.36384e-26	Crmp1
1.14252e-29	0.47316	0.968	0.919	2.24151e-25	Lin28a
1.58024e-28	0.423195	0.937	0.821	3.10028e-24	Gm10263
3.61094e-28	0.668936	0.862	0.621	7.08431e-24	Cox7a2
5.01249e-28	0.321549	1	1	9.83401e-24	Mdk
7.15951e-28	0.487171	0.91	0.756	1.40462e-23	Arid3b
1.61547e-27	0.54864	0.974	0.912	3.16939e-23	Lgals1
1.40035e-26	0.450263	0.937	0.746	2.74734e-22	Rps24-ps3
5.40008e-26	0.477041	0.862	0.495	1.05944e-21	Crabp2
1.04542e-25	0.420268	0.974	0.888	2.05102e-21	Gm10689
4.93407e-25	0.368431	0.466	0.17	9.68014e-21	Notum
1.19888e-24	0.350979	0.995	0.968	2.35207e-20	Gm11808
1.97011e-24	0.456965	0.656	0.358	3.86515e-20	Mfge8
8.12225e-24	0.341749	0.45	0.165	1.5935e-19	Celsr1
1.51684e-23	0.448634	0.683	0.364	2.97589e-19	Tmsb4x
2.89518e-23	0.416893	0.931	0.756	5.68006e-19	Grsf1
5.09493e-23	0.342648	0.995	0.987	9.99574e-19	Ubb
9.16786e-23	0.402555	0.735	0.495	1.79864e-18	Msi2
1.05833e-22	0.427884	0.921	0.85	2.07633e-18	Gm10059
1.53025e-22	0.363333	0.534	0.228	3.00221e-18	Greb1
2.1926e-22	0.408981	0.937	0.811	4.30167e-18	H2afy
3.35028e-22	0.361177	0.857	0.607	6.57291e-18	Gm7266
3.43358e-22	0.425575	0.704	0.438	6.73635e-18	Col18a1
3.80699e-22	0.546446	0.831	0.614	7.46894e-18	Rbp1
4.61617e-22	0.316963	1	0.985	9.05646e-18	Snrpe
6.66316e-22	0.441585	0.794	0.618	1.30725e-17	Acot7
8.04357e-22	0.542419	0.608	0.347	1.57807e-17	Peg10
9.09116e-22	0.383471	0.958	0.908	1.78359e-17	Gm9625
1.38465e-21	0.498858	0.72	0.469	2.71655e-17	Ets2
1.83181e-21	0.334645	0.481	0.187	3.59383e-17	Mllt3
2.41779e-21	0.397521	0.947	0.804	4.74346e-17	Pclaf
2.59353e-21	0.428728	0.762	0.533	5.08824e-17	Dbn1
3.39629e-21	0.465905	0.831	0.644	6.66318e-17	mt-Nd4
8.1025e-21	0.379792	0.889	0.753	1.58963e-16	Gm9844
4.26884e-20	0.381576	0.593	0.328	8.37504e-16	Rarg
7.50227e-20	0.36741	0.878	0.655	1.47187e-15	Cd24a
1.53861e-19	0.351346	0.481	0.222	3.01861e-15	Fgfbp3
2.14018e-19	0.31741	0.952	0.922	4.19882e-15	Gm14044
2.77816e-19	0.33091	0.968	0.94	5.45047e-15	Gm13192
3.13848e-19	0.381874	0.598	0.345	6.15738e-15	Cystm1
4.52939e-19	0.358641	0.772	0.563	8.8862e-15	Fbln1
1.12634e-18	0.390673	0.963	0.714	2.20976e-14	Psma2
1.58284e-18	0.377075	0.561	0.305	3.10538e-14	Evx1os
1.95533e-18	0.317347	1	0.992	3.83617e-14	Gm7079
5.31619e-18	0.358611	0.566	0.294	1.04298e-13	Gm3788
6.98675e-18	0.318247	0.974	0.921	1.37073e-13	Rpl23a-ps3
2.30349e-17	0.362466	0.915	0.655	4.51921e-13	Rps27rt
4.03501e-17	0.449314	0.624	0.388	7.91628e-13	Nkx1-2
8.78152e-17	0.334797	0.931	0.92	1.72285e-12	Flna
1.45592e-16	0.354894	0.857	0.677	2.85638e-12	Cited2
1.49965e-16	0.351015	0.799	0.644	2.94216e-12	Tma7-ps
1.61532e-16	0.37736	0.852	0.763	3.16909e-12	Serf2
2.27665e-16	0.34487	0.91	0.864	4.46655e-12	Hmgb3
2.65793e-16	0.343471	0.905	0.859	5.21459e-12	Nisch
1.08401e-15	0.334471	0.868	0.756	2.12673e-11	Cox6c2
1.1949e-15	0.330954	0.413	0.192	2.34428e-11	Fam222a
2.27713e-15	0.362954	0.847	0.734	4.4675e-11	mt-Cytb
2.32977e-15	0.315947	0.931	0.855	4.57077e-11	Gm5559
3.54998e-15	0.345015	0.762	0.615	6.96471e-11	Uchl1
5.12555e-15	0.423774	0.661	0.459	1.00558e-10	Sec61g
7.42716e-15	0.329866	0.862	0.778	1.45713e-10	Snrpf
1.00725e-14	0.344554	0.497	0.281	1.97613e-10	Zfp385a
1.20143e-14	0.319082	0.905	0.856	2.35708e-10	Ndufa4
4.75432e-14	0.357744	0.704	0.539	9.3275e-10	Tnfrsf19
4.06969e-13	0.709537	0.714	0.574	7.98432e-09	Rps25
1.97148e-12	0.334862	0.72	0.585	3.86784e-08	Llgl1
4.05807e-12	0.358592	0.545	0.372	7.96153e-08	Phlda3
2.80471e-10	0.315639	0.63	0.504	5.50257e-06	Skap2
0.000347761	0.31651	0.931	0.891	1	Nt5dc2

## Sheet: NMPs 48 h
p_val	avg_logFC	pct.1	pct.2	p_val_adj	gene
1.77452e-115	1.20893	0.969	0.239	3.48142e-111	Hoxb5os
1.64733e-111	0.667968	0.538	0.036	3.2319e-107	Hoxc9
1.8257e-87	0.963545	0.944	0.283	3.58184e-83	Hoxaas3
2.3862e-80	0.833279	0.836	0.205	4.68149e-76	Hoxb9
4.96655e-71	0.636605	0.579	0.097	9.74388e-67	Hoxa7
2.41183e-70	0.486502	0.472	0.056	4.73176e-66	Hoxc8
7.93486e-70	1.11527	0.995	0.783	1.55674e-65	Gm8292
6.80027e-66	0.517869	1	1	1.33414e-61	Gm4332
6.04731e-62	0.508171	1	1	1.18642e-57	Rpl14-ps1
1.44075e-61	0.786587	0.995	0.903	2.82661e-57	Gm9625
2.43564e-61	0.8321	0.995	0.986	4.77848e-57	Rps24
4.35557e-60	0.483408	0.472	0.07	8.54519e-56	Hoxc6
6.99843e-60	0.569394	1	1	1.37302e-55	Rps27a
6.79962e-58	0.834312	0.954	0.507	1.33402e-53	Gm2830
3.12832e-57	0.54371	0.615	0.146	6.13744e-53	Hoxc4
1.37064e-55	0.615146	1	0.984	2.68906e-51	Rps6
2.63676e-55	0.603712	1	0.996	5.17305e-51	Eef1a1
7.7185e-55	0.644403	0.697	0.206	1.51429e-50	Hoxb8
4.9859e-53	0.655175	0.631	0.179	9.78185e-49	Ncam1
5.64653e-52	0.387508	1	1	1.10779e-47	Rpsa-ps10
1.25293e-51	0.751725	0.933	0.483	2.45812e-47	Crabp2
2.04835e-51	0.589123	1	0.987	4.01866e-47	Gm10073
9.84382e-51	0.917574	0.836	0.432	1.93126e-46	Mir6236
1.20753e-50	0.749333	1	0.882	2.36904e-46	Rps27
2.96339e-49	0.615691	0.815	0.34	5.81388e-45	Cdx2
4.09162e-48	0.948975	1	0.999	8.02735e-44	CT010467.1
4.93201e-47	0.39907	0.41	0.071	9.67611e-43	Epha5
1.38213e-45	0.495166	1	0.999	2.71161e-41	Gm15772
2.26033e-45	0.559515	0.646	0.198	4.43455e-41	Hoxb7
2.95128e-45	0.683654	0.954	0.7	5.79011e-41	Ppia
6.57156e-45	0.760805	0.959	0.742	1.28927e-40	Rps24-ps3
1.03892e-44	0.72464	0.938	0.609	2.03826e-40	Cox7a2
1.79638e-43	0.582589	0.99	0.918	3.52433e-39	Rpl23a-ps3
1.89766e-42	0.557358	0.626	0.214	3.72302e-38	Greb1
3.55131e-42	0.569507	0.974	0.858	6.96732e-38	Gm9396
2.28523e-40	0.401757	1	1	4.48339e-36	Mdk
5.48838e-39	0.581576	0.938	0.791	1.07677e-34	Snrpert
6.07137e-39	0.603635	0.959	0.802	1.19114e-34	Pclaf
2.91556e-38	0.504702	1	0.931	5.72004e-34	Gm3511
4.26687e-37	0.439746	0.523	0.153	8.37117e-33	Gm45889
4.62278e-37	0.464346	0.974	0.939	9.06943e-33	Gm13192
2.24372e-36	0.581934	0.908	0.65	4.40195e-32	Cd24a
1.95563e-35	0.638022	0.99	0.931	3.83676e-31	Slc2a1
3.57008e-35	0.459897	1	0.998	7.00415e-31	Gm19810
2.65767e-34	1.07038	0.836	0.556	5.21409e-30	Rps25
5.54026e-34	0.458251	0.99	0.888	1.08694e-29	Rps11-ps2
1.07451e-33	0.488536	1	0.992	2.10807e-29	Tmsb10
3.11536e-33	0.401093	0.995	0.988	6.11202e-29	Gm8186
5.37381e-33	0.571108	0.862	0.631	1.05429e-28	Gm6274
1.01268e-32	0.517403	0.969	0.881	1.98678e-28	Rpl7-ps7
1.56132e-32	0.555259	0.954	0.837	3.06315e-28	Ftl1
7.19741e-32	0.504794	0.826	0.371	1.41206e-27	Hes7
1.95824e-31	0.469993	0.979	0.915	3.84187e-27	Prdx2-ps1
6.49525e-31	0.531979	0.897	0.766	1.2743e-26	Gm7392
1.48172e-30	0.504308	0.851	0.607	2.90699e-26	Gm7266
1.93033e-30	0.463433	0.995	0.947	3.78712e-26	Tpt1-ps3
3.59771e-30	0.656146	0.646	0.323	7.05835e-26	Id2
1.43965e-29	0.430723	0.631	0.292	2.82445e-25	Gm1673
5.21351e-29	0.393975	0.6	0.237	1.02284e-24	Foxb1
1.26086e-28	0.408044	0.974	0.97	2.47369e-24	Rpl15
1.5576e-28	0.367032	0.385	0.102	3.05585e-24	Limch1
4.76407e-28	0.366632	1	0.999	9.34663e-24	Eno1
6.03365e-28	0.403481	0.682	0.34	1.18374e-23	Rplp0-ps1
7.87085e-27	0.496392	0.636	0.34	1.54418e-22	Igdcc3
8.29392e-27	0.417433	0.959	0.869	1.62718e-22	Rps15-ps2
3.04331e-26	0.42587	0.862	0.626	5.97068e-22	Tpt1-ps6
3.38401e-26	0.419176	0.944	0.82	6.63909e-22	Gm10263
9.19308e-26	0.427885	0.769	0.463	1.80359e-21	Gm5321
3.72479e-25	0.398399	0.759	0.435	7.30767e-21	Gm6166
1.09151e-24	0.423996	0.908	0.847	2.14143e-20	Fkbp3
1.15594e-24	0.392903	0.949	0.867	2.26784e-20	Rps6-ps2
1.7059e-24	0.504676	0.626	0.332	3.3468e-20	Sf3b6
3.10155e-24	0.366141	0.569	0.255	6.08494e-20	Gm8942
4.73267e-24	0.432458	0.928	0.778	9.28502e-20	Rpl17-ps10
9.13359e-24	0.468153	0.918	0.773	1.79192e-19	Tbca
1.69891e-23	0.40377	0.81	0.597	3.3331e-19	Etv4
4.45268e-23	0.406296	0.482	0.186	8.73571e-19	Mllt3
8.76548e-23	0.45126	0.949	0.893	1.7197e-18	Slc2a3
1.33295e-22	0.418313	0.949	0.714	2.61511e-18	Psma2
2.34319e-22	0.397751	0.918	0.654	4.5971e-18	Rps27rt
1.1042e-21	0.426692	0.908	0.771	2.16634e-17	Snrpf
1.33712e-21	0.374409	0.969	0.898	2.62329e-17	Gm6368
3.33378e-21	0.427776	0.79	0.644	6.54054e-17	Tma7-ps
1.20084e-20	0.501737	0.928	0.894	2.35593e-16	Gm10689
2.40075e-20	0.386796	0.605	0.351	4.71003e-16	Rps27a-ps2
2.67022e-20	0.378921	0.938	0.86	5.2387e-16	Hmgb3
3.51732e-20	0.633242	0.769	0.614	6.90062e-16	Hist1h2ap
9.35466e-20	0.617994	0.744	0.592	1.83529e-15	Hist1h2ao
1.37193e-19	0.451638	0.703	0.452	2.69158e-15	Sec61g
3.26716e-19	0.368747	0.554	0.293	6.40985e-15	Ptn
6.1527e-19	0.381665	0.544	0.291	1.2071e-14	Gm13215
1.35582e-17	0.389545	0.805	0.69	2.65999e-13	Rps18-ps1
7.43835e-17	0.370637	0.667	0.438	1.45933e-12	Gm16374
1.0339e-16	0.359614	0.826	0.772	2.02841e-12	Txn-ps1
1.33118e-16	0.364716	0.733	0.567	2.61163e-12	H2afy2
1.57165e-15	0.421897	0.559	0.348	3.08342e-11	Ubl5
1.27168e-14	0.376323	0.821	0.769	2.49491e-10	Ttc3
3.18746e-14	0.366534	0.564	0.362	6.25349e-10	Fzd10
3.57832e-13	0.366227	0.815	0.763	7.0203e-09	Cox6c2
7.22985e-13	0.367916	0.651	0.506	1.41842e-08	Msi2

## Sheet: PSM 36-48 h
p_val	avg_logFC	pct.1	pct.2	p_val_adj	gene
1.0606e-130	1.0281	0.809	0.119	2.08079e-126	Rnf213
1.6451e-124	1.63189	0.93	0.227	3.22753e-120	Crabp1
1.62964e-114	1.29527	0.864	0.197	3.19718e-110	Tbx6
2.51805e-100	1.21538	0.824	0.198	4.94015e-96	Dll1
4.71895e-97	0.914802	0.744	0.146	9.2581e-93	Smoc1
8.46981e-87	0.650639	0.337	0.009	1.66169e-82	Meox1
1.32274e-72	0.826045	1	0.992	2.59508e-68	Tmsb10
1.81251e-69	1.04963	0.97	0.572	3.55596e-65	Ifitm1
7.21524e-64	0.850172	0.985	0.863	1.41556e-59	Prtg
2.47162e-61	0.481349	0.342	0.03	4.84907e-57	Ism1
3.13778e-57	0.495232	0.412	0.057	6.15602e-53	Cxcr4
1.62293e-56	0.896476	0.859	0.365	3.18402e-52	Hes7
2.4059e-56	0.957783	0.99	0.783	4.72013e-52	Gm8292
3.89328e-54	0.492892	0.377	0.051	7.63822e-50	Pcdh19
4.4662e-54	0.791141	0.99	0.883	8.76223e-50	Rps27
6.10192e-52	0.793427	0.94	0.508	1.19714e-47	Gm2830
4.93768e-51	0.863647	0.779	0.308	9.68723e-47	Cited1
3.48789e-50	0.745128	0.714	0.3	6.84289e-46	Dll3
4.92951e-49	0.500033	1	1	9.6712e-45	Rps27a
5.20048e-49	0.410379	1	1	1.02028e-44	Gm4332
7.73219e-49	0.771586	0.824	0.405	1.51698e-44	Igfbp4
1.9518e-47	0.709146	0.995	0.986	3.82923e-43	Rps24
1.57873e-44	0.548515	1	0.996	3.09731e-40	Eef1a1
3.29073e-44	1.02015	0.578	0.175	6.45608e-40	Arg1
2.25295e-42	0.548154	0.794	0.263	4.42006e-38	Hoxb5os
3.93117e-38	0.834371	0.457	0.123	7.71256e-34	H19
6.29506e-38	0.511809	0.548	0.177	1.23503e-33	Naaa
1.45062e-37	0.651744	0.628	0.264	2.84596e-33	Lmo2
1.76056e-35	0.460927	0.995	0.985	3.45405e-31	Rps6
2.15872e-35	0.766089	0.402	0.095	4.23519e-31	Aldh1a2
5.08631e-35	0.745063	0.724	0.355	9.97883e-31	Tmsb4x
9.26516e-35	0.471444	0.508	0.154	1.81773e-30	Gm45889
1.98701e-34	0.401797	1	0.999	3.89831e-30	Gm15772
3.39723e-34	0.48044	0.985	0.933	6.66503e-30	Gm3511
3.58601e-34	0.410238	0.412	0.11	7.0354e-30	Aplnr
3.61451e-34	0.552565	0.975	0.905	7.09131e-30	Gm9625
5.95772e-33	0.535783	0.894	0.751	1.16885e-28	Gm9844
1.75124e-32	0.357299	1	1	3.43575e-28	Mdk
2.18467e-32	0.409002	0.995	0.999	4.2861e-28	Gm19810
1.83586e-31	0.523725	0.95	0.743	3.60178e-27	Rps24-ps3
3.51558e-31	0.427261	0.452	0.146	6.89722e-27	Plxna2
4.3564e-31	0.45504	0.975	0.971	8.54682e-27	Gm11808
9.76153e-31	0.4482	0.975	0.92	1.91511e-26	Rpl23a-ps3
1.77118e-30	0.422564	0.422	0.133	3.47487e-26	Lrig1
3.30882e-30	0.404896	0.995	0.988	6.49158e-26	Gm10073
4.67064e-30	0.437388	0.633	0.282	9.16334e-26	Gm3788
1.00234e-29	0.354319	0.312	0.066	1.96649e-25	Lama1
1.01875e-29	0.451564	0.975	0.949	1.99869e-25	Tpt1-ps3
1.0824e-29	0.555751	0.975	0.887	2.12355e-25	Gm10689
1.24595e-29	0.532378	0.864	0.678	2.44442e-25	Laptm4b
1.62463e-29	0.460399	0.945	0.819	3.18736e-25	Gm10263
2.62006e-29	0.582158	0.769	0.532	5.14029e-25	Fn1
4.11914e-29	0.493545	0.925	0.703	8.08133e-25	Ppia
5.30164e-29	0.487069	0.92	0.813	1.04013e-24	H2afy
1.61701e-28	0.511187	0.568	0.241	3.17241e-24	Foxb1
3.37418e-28	0.401559	0.427	0.135	6.61981e-24	Inka1
1.82667e-27	0.480212	0.849	0.606	3.58375e-23	Gm7266
4.79265e-27	0.355478	0.995	0.988	9.4027e-23	Gm8186
3.37883e-26	0.453194	0.915	0.872	6.62894e-22	Serpinh1
1.03569e-25	0.459107	0.603	0.237	2.03193e-21	Hoxb9
1.25695e-25	0.640537	0.543	0.237	2.46602e-21	Gm10800
2.16929e-25	0.360482	0.99	0.993	4.25593e-21	Gm7079
5.68078e-24	0.44327	0.955	0.837	1.11451e-19	Ftl1
7.37954e-24	0.471349	0.688	0.427	1.44779e-19	Gpc3
1.18523e-23	0.416451	0.844	0.681	2.3253e-19	Igf2bp2
1.69022e-23	0.414505	0.945	0.803	3.31604e-19	Pclaf
3.19739e-22	0.445568	0.432	0.177	6.27295e-18	Tenm4
3.53228e-22	0.489859	0.719	0.467	6.92999e-18	Ets2
1.65187e-21	0.395819	0.663	0.421	3.24081e-17	Dpysl5
1.05593e-20	0.371789	0.91	0.794	2.07162e-16	Snrpert
1.33661e-20	0.419161	0.462	0.218	2.62229e-16	Eogt
2.74616e-20	0.403415	0.362	0.129	5.38769e-16	Phlda1
2.76591e-20	0.357521	0.935	0.872	5.42643e-16	Rps15-ps2
3.75612e-20	0.379758	0.955	0.883	7.36913e-16	Rpl7-ps7
7.51592e-20	0.496909	0.799	0.675	1.47455e-15	Sox11
2.84273e-19	0.385029	0.905	0.655	5.57715e-15	Rps27rt
5.32007e-19	0.420036	0.492	0.258	1.04374e-14	Lrig3
5.67355e-19	0.371154	0.985	0.964	1.11309e-14	Rps3a1
9.3847e-19	0.479493	0.804	0.693	1.84119e-14	Sptan1
1.16068e-18	0.364317	0.94	0.902	2.27713e-14	Gm6368
1.56204e-18	0.369835	0.864	0.756	3.06456e-14	Cox6c2
3.31229e-18	0.393717	0.829	0.624	6.49837e-14	Cox7a2
3.50847e-18	0.382332	0.809	0.638	6.88326e-14	Gm6274
2.36382e-17	0.368517	0.683	0.454	4.63758e-13	Sec61g
5.92588e-17	0.400165	0.704	0.576	1.1626e-12	F11r
2.61451e-16	0.350639	0.503	0.264	5.1294e-12	Gm8942
7.97517e-16	0.408026	0.683	0.519	1.56465e-11	Lef1
2.77142e-15	0.3544	0.678	0.476	5.43724e-11	Gm5321
2.22352e-14	0.354418	0.588	0.387	4.36233e-10	Dynlt1-ps1
2.50833e-14	0.810138	0.719	0.572	4.9211e-10	Rps25
5.27215e-14	0.369062	0.688	0.542	1.03434e-09	Dbn1
6.79456e-14	0.358683	0.548	0.379	1.33302e-09	Nectin1
1.85906e-13	0.364746	0.688	0.574	3.64729e-09	Fbln1
1.50408e-12	0.370206	0.608	0.435	2.95086e-08	Ddit4
3.57383e-12	0.382164	0.709	0.641	7.0115e-08	Lamb1
4.28928e-12	0.410105	0.598	0.47	8.41513e-08	Tle4
6.494e-11	0.430885	0.704	0.631	1.27406e-06	Slc9a3r1
6.89474e-10	0.472447	0.749	0.69	1.35268e-05	Phlda2
8.2417e-09	0.37473	0.925	0.892	0.000161694	Nt5dc2
8.75886e-09	0.359535	0.407	0.257	0.00017184	Rps25-ps1
