# Supplementary material for: A TALE/HOX code unlocks WNT signalling response towards paraxial mesoderm
Source: Nat Commun. 2021 Aug 26;12:5136. doi: 10.1038/s41467-021-25370-4 (PMC8390530; doi:10.1038/s41467-021-25370-4)
Supplement: Supplementary file 6 — Supplementary Data 4 [file 41467_2021_25370_MOESM6_ESM.xls]

## Sheet: 12 h_downregulated
PBX1 and PBX2 target genes downregulated in Pbx-DKO at 12 h
Bbx
Efnb2
Amot
Fryl
Tent5b
Klf5
Zfp516
Six2
Cabp1
Pdzd2
Tinagl1
Rftn1
Hspa1b
Chn2
Col5a1
Ypel5
St6galnac4
Rdh10
Pmp22
Chst12
Akna
Prkd1
Syt13
Ror2
Tenm4
Mxd4
Zcchc24
Sdc3
Klf3
Btbd17
Aplnr
Prickle2
Lefty2
Cdk18
Myof
Limch1
Dusp5
Kitl
Rbfox1
Tfap2c
Sox3
Cox16
Dusp4
Wnt10a
Zswim6
Krt8
Zfhx4
Specc1
Lrrc8c
Fzd1
Csrnp1
Bmp7
Nxph4
Irx3
Hexa
Ncam1
Pkdcc
Efna5
Six4
Mbnl2
Nbl1
Wls
Rbms1
Col1a1
Serpine1
Ltbp1
Notch1
Runx1
Zfp951
Tns4
Tmem119
Foxc1
Trp53i11
Nuak1
Msx1
Thsd7a
Dll1
Msgn1
Plec
Chst7
Sema3e
Kalrn
Pbx1
Aff1
Ier5
Arl4d
Adamts15
St6gal1
Krt18
Ntn1
Lhfp
Tnfsf9
Id3
Sfmbt2
Plxna2
Sorcs2
Fgf10
Kank1
Col11a1
Cyp11a1
Gas7
Plekha6
Tiam2
Shisa6
Sh3pxd2b
Pla2g7
Zeb2
Zfpm1
Cdc42ep1
Trpc3
Cdk14
Dact1
Snai1
Elk3
Ddah1
Arap3
Rusc2
Lpp
Ablim1
Pdgfrb
Sdc4
Plpp3
Ptprm
Hmga2
Nrp2
Sil1
Fn1
9330159F19Rik
Gas1
Nrg1
Lzts1
Cotl1
Ifitm1
Igfbpl1
Gata6

## Sheet: 12 h_upregulated
PBX1 and PBX2 target genes upregulated in Pbx-DKO at 12 h
Prep1
Slc46a3
Fancf
Tdrkh
Frmd5
Tmco6
Fam98c
Cpt1a
Pdp2
Tango2
Smoc1
Hmgcs1
Irx2
Dhcr7
Crlf2
Sgsm1
Pimreg
Lmtk3
Sc5d
Il17d
Cacnb2
Fosb
Lratd1
Nmnat2
Nab2
Scd2
Unc13a
Borcs6
Foxb1
Erg28
Ppfia3
Lactb2
Zfp964
Gbx2
Slain1
Cntnap2
Atp1a3
Lpin1
Ccdc194
Sox2
Gria4
Tgfbr3
Srebf1
Echdc1
Lipg
Osbpl6
Runx1t1
Acss2
Acly
Aacs
Fgfbp3
Lncenc1
B3galt6

## Sheet: 24 h_downregulated
PBX1 and PBX2 target genes downregulated in Pbx-DKO at 24 h
Hs3st3b1
Maml3
Crabp1
Bend4
Klf5
Ror2
Meis2
Hoxb1
Trim9
Itpr2
Rftn1
Vstm2l
Lhfp
Eea1
Sost
Smoc1
Atoh8
Kalrn
Dhrs3
Rdh10
Cabp1
Fbln2
Klf3
Pdlim4
Adcy8
Sil1
Prkd1
Ntm
Fbn1
Aldh1a2
Zfp239
Pdzrn3
Itga9
Gas1
Chrnb4
Tmem151b
Lingo1
St6galnac4
Sdc3
Plxna2
Lrig3
Ptgis
Ptprm
Dll1
Tenm4
Lpar1
Smad1
Hmga2
Rasgrp3
Lrig1
Tns4
Pdgfra
Fbn2
St3gal1
Plekhg6
Msgn1
Krt8
Gfra2
Stard13
Zfpm1
Mycn
Dusp14
Pdlim5
Igfbpl1
Mmp2
Frzb
Pbx1
Gfra3
Dact1
Sv2b
Cacna1g
Fgf3
Kif26b
Chst7
Robo2
Hmgn3
Efemp1
Eogt
Stra6
Fosl2
Rbms1
Itga8
Wnt5a
Vash1
Nuak1
Cplx2
Cdh3
Cxcr4
Slc39a11
Slc38a4
Pik3c2b
Mylip
Fn1
Foxc1
Hdac10
Mcc
Map6
Slc5a3
Lmo1
Tcf7l1
Igfbp4
S1pr3
Notch1
Adamtsl2
Phlda1
Emilin2
Amer2
Arl4d
Cnr1
Plpp3
Rtn1
Qsox1
Mrps6
Adamts9
Col1a1
Hspg2
Mixl1
Dlc1
Hexa
Cmklr1
Dlx3
Mn1
Gna14
Insig1
Camkk2

## Sheet: 24 h_upregulated
PBX1 and PBX2 target genes upregulated in Pbx-DKO at 24 h
Prep1
Sesn1
Epha2
Fkbp14
Slc46a3
Fancf
Zbtb7b
Frem2
Frmd5
Tdrkh
Hook1
Hacl1
Ralgps1
Shisa7
Dhcr7
Dok1
Plcxd1
Elavl2
Zic5
Tfcp2l1
Trp53cor1
Map3k9
Irx2
Sgsm1
Lgr4
Hmgcs1
Dennd3
Arl5c
Slc18a3
Crlf2
Foxa2
Hoxb9
Slc4a5
Celsr1
Tfap2c
Myh14
Pdgfa
Hoxc4
Nptx1
Scd2
Mbp
Btbd17
Sc5d
Gng2
Rxrg
Bcl6b
Lratd1
Wnt8a
Il17d
Chd9
Klhdc7a
Cdx2
Slc9a9
Slc1a3
Tspan15
Dnajc22
Kcnip2
Shroom3
Kcnh2
Nab2
Fgf8
Dtx4
Unc13a
Fgfbp3
Ap3b2
Abr
Fgf4
Adgrb2
Cep112
Aff3
Acss2
Fam222a
Stra6l
Cntnap2
Celf2
Cds1
Plch1
Sox2
Dipk2a
Srebf1
Cdh10
Ppfia3
Map1b
Thy1
Nectin2
C1qtnf6
Hoxb6
Fgfbp1
Sptb
Sema3e
Rerg
Nanog
Ccdc194
Epha5
Slc7a11
Npdc1
Taok3
Myrf
Smim10l2a
Cdh6
Wnk2
Sema6a
Lipg
Bicdl1
Slc1a4
Aldh1l1
Chd3
Rassf2
Palld
F2rl1
Prune2
Plekhf2
Etv4
Tgfbr3
Clmn
B3gnt7
Sema4d
Dhx32
Lrrn2
Igfbp3
Nup210
Selenop
Aldoc
Kif26a
Dact2
Vldlr
