# Supplementary material for: A TALE/HOX code unlocks WNT signalling response towards paraxial mesoderm
Source: Nat Commun. 2021 Aug 26;12:5136. doi: 10.1038/s41467-021-25370-4 (PMC8390530; doi:10.1038/s41467-021-25370-4)
Supplement: Supplementary file 7 — Supplementary Data 5 [file 41467_2021_25370_MOESM7_ESM.xls]

## Sheet: EpiSCs
Motif Name	Consensus	p-value	log p-value	% of Target Sequences with Motif	% of Background Sequences with Motif
Pbx3(Homeobox)/GM12878-PBX3-ChIP-Seq(GSE32465)/Homer	ASCTGTCAATCA	1,00E-1640	-3777	55.51%	2.71%
NFY(CCAAT)/Promoter/Homer	NNNYGATTGGNN	1,00E-556	-1282	41.64%	7.41%
Sp2(Zf)/HEK293-Sp2.eGFP-ChIP-Seq(Encode)/Homer	GGGGCGGGGCYW	1e-299	-690	42.41%	13.89%
ELF1(ETS)/Jurkat-ELF1-ChIP-Seq(SRA014231)/Homer	TAACCGGAAG	1e-38	-88.88	18.94%	10.65%
POU2F2/MA0507.1/Jaspar	TCATTTGCAT	1e-26	-61.15	3.20%	0.81%
BORIS(Zf)/K562-CTCFL-ChIP-Seq(GSE32465)/Homer	GCCCCCTAGTGG	1e-24	-55.66	2.39%	0.50%
PB0108.1_Atf1_2/Jaspar	GATTCGTCAGTT	1e-18	-42.92	0.35%	0.00%
X-box(HTH)/NPC-H3K4me1-ChIP-Seq(GSE16256)/Homer	TGCCATGGCAAC	1e-17	-40.6	1.27%	0.19%
PB0144.1_Lef1_2/Jaspar	TGACTGATTGAT	1e-16	-39	0.81%	0.07%
Tbx20(T-box)/Heart-Tbx20-ChIP-Seq(GSE29636)/Homer	GCTTACAGGCTG	1e-13	-32	0.35%	0.01%
PB0107.1_Ascl2_2/Jaspar	GGCGGGGAGAAG	1e-13	-32	2.36%	0.78%
ZBTB7A/MA0750.2/Jaspar	CGMYGGACGTCC	1e-12	-28.84	0.70%	0.08%

## Sheet: 6 h
Motif Name	Consensus	p-value	log p-value	% of Target Sequences with Motif	% of Background Sequences with Motif
Pknox1(Homeobox)/ES-Prep1-ChIP-Seq(GSE63282)/Homer	TGATTGACAGBB	1,00E-1376	-3170	56.80%	3.29%
Sp2(Zf)/HEK293-Sp2.eGFP-ChIP-Seq(Encode)/Homer	RGBCCCGCCYHC	1e-237	-546	36.34%	11.14%
NFY(CCAAT)/Promoter/Homer	CCAATHGGAD	1e-231	-531	17.69%	2.42%
MEIS1/MA0498.2/Jaspar	TRACGRRC	1e-149	-343	20.78%	5.50%
POL007.1_BREd/Jaspar	AAHAGRCRBS	1e-42	-97.93	19.17%	10.00%
POU5F1B/MA0792.1/Jaspar	CATTWGCATA	1e-25	-59.25	6.06%	2.26%
ETV1(ETS)/GIST48-ETV1-ChIP-Seq(GSE22441)/Homer	TAACCGGAAG	1e-24	-55.82	12.31%	6.63%
BORIS(Zf)/K562-CTCFL-ChIP-Seq(GSE32465)/Homer	GCCCCCTAGTGG	1e-23	-54.35	1.76%	0.23%
HOXA2(Homeobox)/mES-Hoxa2-ChIP-Seq(Donaldson_et_al.)/Homer	TGATAGATTA	1e-22	-51.86	3.89%	1.18%
MF0002.1_bZIP_CREB/G-box-like_subclass/Jaspar	YAYGTCRCTC	1e-22	-50.82	1.20%	0.10%
PB0205.1_Zic1_2/Jaspar	CMCAGCAGGR	1e-21	-50.61	10.95%	5.84%
NFY(CCAAT)/Promoter/Homer	CTCATTGGCTGA	1e-21	-50.51	4.41%	1.49%
Pou5f1::Sox2/MA0142.1/Jaspar	CTTTGATATGCA	1e-17	-40.88	1.04%	0.10%
ZNF354C/MA0130.1/Jaspar	TCCACTCTTGAT	1e-14	-33.92	0.32%	0.00%
Rfx1(HTH)/NPC-H3K4me1-ChIP-Seq(GSE16256)/Homer	GTTGCCATGGCA	1e-13	-31.14	1.60%	0.36%

## Sheet: 12 h
Motif Name	Consensus	p-value	log p-value	% of Target Sequences with Motif	% of Background Sequences with Motif
Pknox1(Homeobox)/ES-Prep1-ChIP-Seq(GSE63282)/Homer	RSCTGTCAATCA	1,00E-2097	-4830	52.28%	3.62%
NFY(CCAAT)/Promoter/Homer	CCATTGGT	1,00E-438	-1010	30.05%	7.52%
Tgif1(Homeobox)/mES-Tgif1-ChIP-Seq(GSE55404)/Homer	NTGTCAAN	1,00E-397	-915	62.08%	31.26%
SP2/MA0516.1/Jaspar	GCCCCGCCCCCH	1,00E-346	-799	36.62%	13.19%
Hoxa9/MA0594.1/Jaspar	GATTTATG	1e-196	-451	11.69%	2.36%
TGIF2/MA0797.1/Jaspar	GTGACAGATG	1e-78	-180	8.27%	2.67%
PH0169.1_Tgif1/Jaspar	SBCTGACAGCTC	1e-64	-148	4.57%	1.07%
LEF1(HMG)/H1-LEF1-ChIP-Seq(GSE64758)/Homer	CCTTTGATCTGY	1e-54	-124	4.29%	1.11%
E2F3/MA0469.2/Jaspar	CGCCCTTT	1e-47	-109	29.94%	20.78%
HOXA5/MA0158.1/Jaspar	TATTASCG	1e-39	-91.61	3.72%	1.10%
BORIS(Zf)/K562-CTCFL-ChIP-Seq(GSE32465)/Homer	GCCCYCTRSTGG	1e-39	-91.48	2.64%	0.58%
Fli1(ETS)/CD8-FLI-ChIP-Seq(GSE20898)/Homer	GMCGGAAA	1e-35	-81.28	8.18%	4.04%
NFYA/MA0060.3/Jaspar	TGATAGGC	1e-31	-72.39	5.54%	2.42%
POU3F2/MA0787.1/Jaspar	TTATGCTAATGA	1e-29	-69.07	1.91%	0.41%
Unknown-ESC-element(?)/mES-Nanog-ChIP-Seq(GSE11724)/Homer	TCAGCAGG	1e-22	-51.26	8.75%	5.21%
Rfx1/MA0509.1/Jaspar	GTTGCCATGGCA	1e-21	-49.66	3.39%	1.40%
MF0009.1_TRP(MYB)_class/Jaspar	CACTCTAACCGT	1e-17	-39.77	0.37%	0.02%
PB0029.1_Hic1_1/Jaspar	CCAACCCBCWGC	1e-14	-34.23	0.64%	0.09%
PH0143.1_Pou2f1/Jaspar	WTAATTAAGC	1e-14	-33.37	1.19%	0.33%
PB0108.1_Atf1_2/Jaspar	GATTCGTCACTT	1e-13	-31.02	0.26%	0.01%

## Sheet: 24 h
Motif Name	Consensus	p-value	log p-value	% of Target Sequences with Motif	% of Background Sequences with Motif
PBX2(Homeobox)/K562-PBX2-ChIP-Seq(Encode)/Homer	TGATTGAYRG	1,00E-2806	-6461	53.63%	8.06%
Meis1(Homeobox)/MastCells-Meis1-ChIP-Seq(GSE48085)/Homer	RVCTGACAGN	1,00E-962	-2217	53.13%	21.47%
PH0073.1_Hoxc9/Jaspar	ATTAATBRCC	1,00E-575	-1324	39.17%	16.69%
SP1/MA0079.3/Jaspar	GCCCCGCCCMCY	1,00E-365	-841	31.51%	14.65%
PH0089.1_Isx/Jaspar	CCAATTGGMN	1e-265	-610	23.50%	10.76%
LEF1(HMG)/H1-LEF1-ChIP-Seq(GSE64758)/Homer	ACATCAAAGG	1e-262	-604	12.15%	3.65%
BHLHA15(bHLH)/NIH3T3-BHLHB8.HA-ChIP-Seq(GSE119782)/Homer	NRVCAGCTGK	1e-140	-324	17.70%	9.23%
HOXC13/MA0907.1/Jaspar	TTAACRVG	1e-124	-285	22.79%	13.64%
Eomes(T-box)/H9-Eomes-ChIP-Seq(GSE26097)/Homer	TTAACACCTC	1e-119	-274	13.78%	6.89%
ETV1(ETS)/GIST48-ETV1-ChIP-Seq(GSE22441)/Homer	RACMGGAAGT	1e-91	-210	13.20%	7.16%
HOXA2(Homeobox)/mES-Hoxa2-ChIP-Seq(Donaldson_et_al.)/Homer	AAGATGGATGAC	1e-51	-117	0.70%	0.05%
Hoxb4(Homeobox)/ES-Hoxb4-ChIP-Seq(GSE34014)/Homer	TGACAAATGGCT	1e-42	-97.98	0.82%	0.10%
BORIS(Zf)/K562-CTCFL-ChIP-Seq(GSE32465)/Homer	GCCCCCTAGTGG	1e-33	-77.99	1.00%	0.20%
NFYA/MA0060.3/Jaspar	CCCAATCAGAGG	1e-21	-49.33	0.52%	0.09%
Gfi1/MA0038.1/Jaspar	CTAAATCACA	1e-20	-46.88	0.45%	0.07%
Rfx1/MA0509.1/Jaspar	GTTGCCATGG	1e-18	-43.09	1.28%	0.49%
POL009.1_DCE_S_II/Jaspar	GCCTGTCG	1e-16	-3690	0.77%	0.24%
Nr2e1/MA0676.1/Jaspar	VNNCGTCAAKCG	1e-14	-34.1	1.07%	0.43%
ZNF768(Zf)/Rajj-ZNF768-ChIP-Seq(GSE111879)/Homer	ATCAGTCAGTCA	1e-13	-30.36	0.42%	0.10%

## Sheet: 48 h
Motif Name	Consensus	p-value	log p-value	% of Target Sequences with Motif	% of Background Sequences with Motif
PBX2(Homeobox)/K562-PBX2-ChIP-Seq(Encode)/Homer	TGATTGAYGG	1,00E-2276	-5241	65.75%	12.33%
MEIS2/MA0774.1/Jaspar	CCTGTCAG	1,00E-652	-1502	43.63%	15.53%
CDX4(Homeobox)/ZebrafishEmbryos-Cdx4.Myc-ChIP-Seq(GSE48254)/Homer	VDGYWGTAAARN	1,00E-565	-1302	22.02%	4.47%
NFY(CCAAT)/Promoter/Homer	TSATTGGCTN	1e-274	-631	14.93%	4.02%
SP2/MA0516.1/Jaspar	GYCCCGCCCCCY	1e-179	-414	16.33%	6.29%
MEIS1/MA0498.2/Jaspar	TAAAWSTGTC	1e-166	-382	4.03%	0.41%
Tcf3(HMG)/mES-Tcf3-ChIP-Seq(GSE11724)/Homer	ACWTCAAAGG	1e-72	-166	10.54%	5.06%
HOXA2(Homeobox)/mES-Hoxa2-ChIP-Seq(Donaldson_et_al.)/Homer	GAAGATGGATGR	1e-69	-160	2.28%	0.36%
PAX3:FKHR-fusion(Paired,Homeobox)/Rh4-PAX3:FKHR-ChIP-Seq(GSE19063)/Homer	GGTGACAAATGA	1e-64	-147	3.73%	1.03%
Foxo1/MA0480.1/Jaspar	CGGCTGTTTA	1e-56	-129	19.93%	12.99%
Atf1/MA0604.1/Jaspar	TGACGRATTA	1e-43	-99.17	1.01%	0.10%
BORIS(Zf)/K562-CTCFL-ChIP-Seq(GSE32465)/Homer	CCACYAGRKGGC	1e-40	-93.75	2.05%	0.50%
PB0024.1_Gcm1_1/Jaspar	AAGAACCCGCCT	1e-37	-85.78	0.46%	0.01%
TEAD2/MA1121.1/Jaspar	GCACATTCCAAG	1e-33	-78.11	0.34%	0.01%
Nr2e1/MA0676.1/Jaspar	ATTGACTGHTTG	1e-32	-75.41	1.72%	0.44%
PH0073.1_Hoxc9/Jaspar	TTAATTACCCTC	1e-31	-72.64	1.72%	0.46%
SOX10/MA0442.2/Jaspar	NGGCTTTGTTTA	1e-26	-60.58	2.68%	1.07%
Rfx1(HTH)/NPC-H3K4me1-ChIP-Seq(GSE16256)/Homer	GTTGCCATGGCA	1e-21	-49.08	0.67%	0.10%
PB0169.1_Sox15_2/Jaspar	ATGTCATTCG	1e-18	-42.89	0.82%	0.18%
ELF3(ETS)/PDAC-ELF3-ChIP-Seq(GSE64557)/Homer	CCARTAGGAA	1e-15	-34.96	2.78%	1.46%
