# Supplementary material for: A TALE/HOX code unlocks WNT signalling response towards paraxial mesoderm
Source: Nat Commun. 2021 Aug 26;12:5136. doi: 10.1038/s41467-021-25370-4 (PMC8390530; doi:10.1038/s41467-021-25370-4)
Supplement: Supplementary file 8 — Supplementary Data 6 [file 41467_2021_25370_MOESM8_ESM.xls]

## Sheet: 24 h_common targets
PBX1, PBX2 and LEF1 common target genes at 24 h
Abhd2
Tle3
Foxn3
Trim45
Rragc
Epha7
4932412D23Rik
Pcmtd1
Hspa2
Eno1
Rbm27
2900052L18Rik
Zfp503
Rpn2
Slc46a3
4930405A10Rik
Zfp541
Frem2
Gm1653
Zfp703
Cblb
Hs3st3b1
Tshz1
1700083H02Rik
Ubl4b
2310008N11Rik
Pdp2
Ankrd54
Maml3
Crabp1
Cpa6
Pop5
Chn2
Zim3
Akap2
Fmn1
Prtg
Tle4
Gm28979
Klf5
Mir148a
Ankrd1
Tab2
Cggbp1
Micu2
Ror2
Meis2
Hoxb1
Irf8
Dmbx1
Gm6639
Pradc1
Mapk1ip1
Pmp22
1700020N01Rik
Tcf12
Gm536
Tln2
Mir1951
Rhob
Vtcn1
Rftn1
Elavl2
Mrpl13
Slc37a3
Sept8
8430422H06Rik
Trp53cor1
Lhfp
Pax2
Gm31508
Spcs3
A630001O12Rik
Sost
Cdk19
Atoh8
Irx3
Sp5
Tshz3
Spry1
4930555K05Rik
1810013L24Rik
Abcc6
Sept9
Cecr2
Foxo6
Zfp608
Tnfrsf19
Htatip2
Prickle2
Kcnj2
Dhrs3
Myof
Pbx3
Adgrl2
Kcna10
Il17rd
Lrmda
9430078K24Rik
Gm15413
Cited2
Fbln2
Gm34184
Cuedc1
Foxa2
Tgif1
Pdlim4
Cdca7l
Pax7
Wls
Hoxb9
Tmem178
Greb1l
Gse1
Gm34637
Znrf3
Wdr63
Gm31465
Tfap2c
4930563F08Rik
Disp1
Kdm7a
H2afy3
Psat1
Galnt1
Foxb1
Mir615
Gm10445
Gm4791
Hoxa4
Hist1h2bj
Rnf220
Grm8
Fbxw4
Aprt
Gm12866
5830454E08Rik
Ly86
Meikin
A530006G24Rik
Fgf15
Lamb3
Sod3
Hoxc4
Mir7243
1700029N11Rik
Grsf1
Gm5095
Gm20110
Pgd
Mat2b
Ntm
Cenpx
Myo3a
Nars2
Rpl10l
Gorasp2
Rfx4
Clmp
Icos
Scd2
Prickle1
Gm32168
Spata13
Aldh1a2
Astn2
Lhx1os
Has2os
Pdzrn3
Inpp5a
Mir6352
Limch1
Ext1
Dmrtb1
4921513I03Rik
1700094M24Rik
Aqp7
6030407O03Rik
Stx18
Nectin1
Mpp7
Kctd17
Star
Chd7
Mir7232
Cln8
6820426E19Rik
Nkx6-1
C730036E19Rik
Atp9b
Trdn
Pik3cg
Shank2
Lrrc3b
Chrnb4
Polr2m
Rora
Opcml
Mapkap1
Slc6a6
Sc5d
E030018B13Rik
Prkar2a
Tmx2
A230009B12Rik
Fzd1
Tcf7l2
Ptk7
Mkrn2
Lhfpl2
Spred2
Exoc4
Tdrd3
Mtss1
Slc30a8
Mir488
4930452A19Rik
Grhl3
E030025P04Rik
4930449E01Rik
Epb41l4a
Lamc2
A930031H19Rik
Phc2
Shb
Rybp
Tlr5
3110045C21Rik
Msx2
Halr1
Ptn
Mir5098
Fmnl2
Trp63
Shroom4
Samd3
Lingo1
Sox11
Hoxb3
Mir10b
Nudt7
Ntng2
Xpnpep1
Gm12830
Faxc
Cdx2
Slc9a9
Gli3
D230030E09Rik
Zp4-ps
Tns3
Cdkal1
Wnt10a
A330076C08Rik
Gpc6
Plxna2
Nr2f2
Lrig3
Larp1
Pappa
Zfp831
Tshz2
Rev3l
Khdrbs1
Gm38409
Alppl2
4930474G06Rik
1700071K01Rik
Nmnat3
Sulf1
Celf4
Aplnr
Vgll4
Ptprm
Sall4
Efna5
Ahdc1
Rubie
Nefh
Ccnl1
Des
4930487H11Rik
Agtrap
Glra1
1700057H21Rik
4930511E03Rik
Slc41a2
Comtd1
Tac4
Gprc5d
Jag1
Gbx2
Fhod3
Fstl4
Ddi1
Fam98a
Apol7d
Grip2
Ttc23
Gm572
9630013K17Rik
Fam49a
Castor2
Barhl1
Ppp1r2-ps3
Tnni1
Wwox
Mir721
Mad1l1
Mir3970
1700057H15Rik
Axin2
Brinp2
Gmnc
Dab2ip
Gm6567
Fgfbp3
Dock1
2700089I24Rik
Sall3
Oas1f
Pigv
Cachd1
Slc4a3
Hmga2
Mecom
Trim44
Mbnl2
Gm11468
Zdhhc16
Zeb2
1700020M21Rik
Tff3
Lrig1
Fermt1
Fra10ac1
Lipc
Sp8
Gm17767
Abr
D830013O20Rik
Galnt2
Akirin2
Mir6336
A330102I10Rik
Lhx8
Tns4
Pld5
Mir6354
Fgf4
Six4
Hrh4
Dnajc17
Ranbp9
Hibadh
Zfp423
9030204H09Rik
Vps41
Mir8110
Phactr3
Ankrd40
Cd44
Wnt11
4930487D11Rik
4930441J16Rik
Cep112
Mir692-3
Dnmbp
Tprg
1600002D24Rik
Lgr6
A730018C14Rik
Wdr7
Rhbdd1
Tiam2
Msgn1
Ldha
Gm36595
Gm11917
Hunk
Fscn1
Gm1968
Stard13
Gm20052
Oxgr1
Irak1bp1
Smyd2
4930579P08Rik
Mir6383
Ripply2
Mycn
Gm19466
Slc45a1
4930405O22Rik
Ptprb
Igfbpl1
1700100I10Rik
Akr1d1
Scn5a
Taf1
4930441H08Rik
Rab11a
Itpr1
Platr4
T-Bra
1700109G15Rik
4930434J06Rik
Sall1
Pbx1
Eya2
Rap2b
2610307P16Rik
Kif6
Dact1
Bbs10
Thoc1
Fam222a
1700108F19Rik
Noct
Frmd4a
Trp53i11
Krt9
Wnt6
Tmem119
Slit1
Klf12
Mir5129
Kif3b
Hs2st1
D330046F09Rik
Oat
Lincred1
Slit3
Rspo3
Fgf3
9430014N10Rik
Mir6358
Unc5c
Fam120b
Ndufs4
Slc24a5
Chst7
Atxn1
Cdh26
St6gal1
Nt5c1b
Nr5a2
Socs1
Bmper
Wdfy3
Sh3pxd2a
Armc2
Zfp36l2
Sox2
Lrrc4
Gm26688
Crygs
Vps11
Pycr1
Rab8b
4930503O07Rik
Abtb1
Nrg1
Cep295
Osbpl6
Slc7a14
Mab21l1
Lypd6b
Fez1
Gm19774
Nkd1
Tspan3
Pla2r1
Eogt
Stra6
Mir28c
4933433H22Rik
4933440J02Rik
Sla2
Wnt5a
Cracr2a
Trpc7
Gm527
Pdcd4
Pdgfrb
Fabp6
Lrrtm4
Cplx2
1110002J07Rik
Dusp6
Lix1
Kctd4
Nsmf
Smad7
Tenm2
Amotl2
Greb1
4930465M20Rik
Cym
Fam76b
4930545E07Rik
Atp2c1
Vwc2
Ssh1
Mgat5b
Mtcl1
Epb41l4aos
1700021N21Rik
Thumpd3
Mex3b
1700121N20Rik
Mir297c
Cxcr4
Rbp1
Clvs1
Slc38a4
Robo1
Acsl1
Runx1
Kif16b
2510009E07Rik
Lbx1
Dhrs7c
Wnt5b
Smim10l2a
Foxc1
Tmprss2
Adamts17
Traf3ip2
Dixdc1
Osbpl10
Mir193b
4930429H19Rik
Acsl5
Mcc
Ywhaz
Thsd4
Myom2
Tmem17
Acsl6
Spsb1
Slc2a9
Ccdc186
Igfbp4
Pde7b
Mvb12b
S1pr3
Ptk2
A530053G22Rik
Tango6
Sh3gl3
Lef1
4930581F22Rik
Nr3c1
4930445N18Rik
Smyd3
Bicdl1
Plpp3
Ddit4
Mitf
Tnfrsf1a
Gm15850
Galnt7
Col13a1
Fzd10os
Tm9sf4
Tet3
Eif3h
Cdh2
Psmd12
Hvcn1
Lancl2
C1qa
Man1c1
E030013I19Rik
Cdh4
Cib4
Lpp
Mixl1
Lamc3
Gm14635
9130019P16Rik
Mir6387
Gnptab
Gm19935
Mocos
Tll2
Mesp1
Adra1b
Frmd4b
Dlc1
Etv4
AU016765
Mir466q
4930459C07Rik
Aoc3
5430440P10Rik
C130021I20Rik
Arid1b
Nedd1
Gm38404
Csnk1e
4921525O09Rik
Gramd4
1700012I11Rik
Cyren
Hes7
Gm5086
Mllt6
Mir875
Mir7034
Zfp521
Smchd1
Arid3a
Map3k7
Sparcl1
Galnt12
Etaa1
Coq2
Zfp532
Gstm7
Dtnbp1
2310043M15Rik

## Sheet: 24 h_downregulated
PBX1, PBX2 and LEF1 target genes downregulated in Pbx-DKO at 24 h
Hs3st3b1
Maml3
Crabp1
Klf5
Ror2
Meis2
Hoxb1
Rftn1
Lhfp
Sost
Atoh8
Dhrs3
Fbln2
Pdlim4
Ntm
Aldh1a2
Pdzrn3
Chrnb4
Lingo1
Plxna2
Lrig3
Ptprm
Hmga2
Lrig1
Tns4
Msgn1
Stard13
Mycn
Igfbpl1
Pbx1
Dact1
Fgf3
Chst7
Eogt
Stra6
Wnt5a
Cplx2
Cxcr4
Slc38a4
Foxc1
Mcc
Igfbp4
S1pr3
Plpp3
Mixl1
Dlc1

## Sheet: 24 h_upregulated
PBX1, PBX2 and LEF1 target genes upregulated in Pbx-DKO at 24 h
Slc46a3
Frem2
Elavl2
Trp53cor1
Foxa2
Hoxb9
Tfap2c
Hoxc4
Scd2
Sc5d
Cdx2
Slc9a9
Fgfbp3
Abr
Fgf4
Cep112
Fam222a
Sox2
Smim10l2a
Bicdl1
Etv4
