# Supplementary material for: A TALE/HOX code unlocks WNT signalling response towards paraxial mesoderm
Source: Nat Commun. 2021 Aug 26;12:5136. doi: 10.1038/s41467-021-25370-4 (PMC8390530; doi:10.1038/s41467-021-25370-4)
Supplement: Supplementary file 13 — Source data [file 41467_2021_25370_MOESM13_ESM.xlsx]

## Sheet: Figure 1f
Figure 1f
MPCs E8.5					MPCs E9.0
	Control	Pbx-com	Pbx-DKO			Control	Pbx-DKO
MPCs (n)	141	196	179		MPCs (n)	154	192
Other cell types (n)	778	699	723		Other cell types (n)	779	741
MPCs (%)	15.34	21.9	19.84		MPCs (%)	16.5	20.58
aPSM E8.5					aPSM E9.0
	Control	Pbx-com	Pbx-DKO			Control	Pbx-DKO
aPSM (n)	88	65	53		aPSM (n)	32	8
Other cell types (n)	831	830	849		Other cell types (n)	901	925
aPSM (%)	9.58	7.26	5.88		aPSM (%)	3.43	0.86
n = number of cells
% = percentage of cell type in tailbud

## Sheet: Figure 2c
Figure 2c
% MPCs vs DAPI-pos cells				% MPCs vs TBX6-pos cells
Control	Pbx-com	Pbx-DKO		Control	Pbx-com	Pbx-DKO
14.08	20	18.7		45.88	66.67	69.23
14.5	15.85	18.45		36.19	61.9	69
13.09	19.4	18.81		40.63	77.17	70.37
8.51	13.53	14.48		27.18	66.67	90
9.52	22.32	15.91		29.47	83.91	94.03
9.96	18.45	16.63		28.57	80.23	85.9
12.64	25.35	17.48		37.08	90	84.27
8.94	25.83	23.02		50	93.94	87.74
9.18	28.35	27.29		45.24	93.33	94.17
13.46	30.58	30.52		54.9	95.24	98.25
9.91	19.28	14.63		26.44	60.87	58.51
8.64	13.89	19.01		25.68	55.05	79.38
12.45	17.34	21.81		36.78	68.22	86.32
10.71	16.56	21.14		41.38	77.14	97.1
11.65	17.66	22.78		42.11	77.27	95.06
10.4	20.11	17.5		40.38	93.42	95.89
13.11	18.56	21.92		60	91.18	97.56
16.59	20.23	20.67		75.51	86.42	97.14
15.65	24.36	20.41		58.06	98.7	93.33
15.68	26.36	18.14		46.25	100	93.67
% NMPs vs DAPI-pos cells				% PSM vs DAPI-pos cells
Control	Pbx-com	Pbx-DKO		Control	Pbx-com	Pbx-DKO
6.14	15	10.91		16.61	10	8.31
8.02	18.6	17.65		25.57	9.76	8.29
10.4	16.94	16.83		19.13	5.74	7.92
6.08	17.06	16.89		22.8	6.76	1.61
7.14	17.43	16.16		22.79	4.28	1.01
10.34	16.31	19.85		24.9	4.55	2.73
7.66	15.77	17.95		21.46	2.82	3.26
5.96	20.56	24.01		8.94	1.67	3.22
5.8	23.29	28.99		11.11	2.03	1.69
1.44	22.02	30.52		11.06	1.53	0.54
10.34	18.18	22.07		27.59	12.4	10.37
10.45	11.57	20.74		25	11.34	4.94
7.78	14.73	23.94		21.4	8.08	3.46
5.8	16.87	26.5		15.18	4.91	0.63
7.77	18.96	27.81		16.02	5.19	1.18
7.43	16.15	20.25		15.35	1.42	0.75
8.25	17.66	26.3		8.74	1.8	0.55
4.93	18.5	28.88		5.38	3.18	0.61
1.74	19.55	29.74		11.3	0.32	1.46
0	18.18	22.3		18.22	0	1.23

## Sheet: Figure 2d
Figure 2d
% NMPs vs DAPI-pos cells								% MPCs vs DAPI-pos cells
	Control		Pbx-com		Pbx-DKO				Control		Pbx-com		Pbx-DKO
Section	Rep1	Rep2	Rep1	Rep2	Rep1	Rep2		Section	Rep1	Rep2	Rep1	Rep2	Rep1	Rep2
1	6.14	10.34	15	18.18	10.91	22.07		1	14.08	9.91	20	19.28	18.7	14.63
2	8.02	10.45	18.6	11.57	17.65	20.74		2	14.5	8.64	15.85	13.89	18.45	19.01
3	10.4	7.78	16.94	14.73	16.83	23.94		3	13.09	12.45	19.4	17.34	18.81	21.81
4	6.08	5.8	17.06	16.87	16.89	26.5		4	8.51	10.71	13.53	16.56	14.48	21.14
5	7.14	7.77	17.43	18.96	16.16	27.81		5	9.52	11.65	22.32	17.66	15.91	22.78
6	10.34	7.43	16.31	16.15	19.85	20.25		6	9.96	10.4	18.45	20.11	16.63	17.5
7	7.66	8.25	15.77	17.66	17.95	26.3		7	12.64	13.11	25.35	18.56	17.48	21.92
8	5.96	4.93	20.56	18.5	24.01	28.88		8	8.94	16.59	25.83	20.23	23.02	20.67
9	5.8	1.74	23.29	19.55	28.99	29.74		9	9.18	15.65	28.35	24.36	27.29	20.41
10	1.44	0	22.02	18.18	30.52	22.3		10	13.46	15.68	30.58	26.36	30.52	18.14

## Sheet: Figure 3d
Figure 3d

## Sheet: Figure 3i
Figure 3i
% MPCs vs DAPI-pos cells				% MPCs vs TBX6-pos cells
Control	Pbx-DKO			Control	Pbx-DKO
3.12	12.35			4.65	73.06
0.42	9.59			0.85	21.47
0.47	7.55			0.93	50.63
% NMPs vs DAPI-pos cells				% PSM vs DAPI-pos cells
Control	Pbx-DKO			Control	Pbx-DKO
6.45	31.44			63.9	4.55
2.7	21.21			49.24	35.06
2.73	29.72			50.26	7.36

## Sheet: Figure 6b
Figure 6b
Msgn1 Expression Level
	WT		Pbx-DKO #3		Pbx-DKO #25
Time-point	Rep1	Rep2	Rep1	Rep2	Rep1	Rep2
EpiSCs	0.00457298	nd	nd	0.00448004	0.00123099	0.00314309
12 h	2.31349	2.31032	0.0883609	0.0738115	0.531449	0.505205
24 h	5.65689	5.42009	0.313525	0.302356	1.69606	1.68589
36 h	1.58914	1.66619	0.0891387	0.143885	0.728201	0.632385
48 h	0.125012	0.111699	0.00897239	0.00962555	0.071943	0.0544046
72 h	0.00468582	0.00845485	0.00705372	0.00167659	0.00500923	0.00320796

## Sheet: Figure 6f
Figure 6f
% of input						% of input						% of input
	ChIP α-PREP1		ChIP α-IgG				ChIP α-PBX1		ChIP α-IgG				ChIP α-MEIS2		ChIP α-IgG
Time-point	Rep1	Rep2	Rep1	Rep2		Time-point	Rep1	Rep2	Rep1	Rep2		Time-point	Rep1	Rep2	Rep1	Rep2
EpiSCs	0.00315094	0.00396078	0.00141009	nd		EpiSCs	0.00191021	0.00286669	0.00105494	0.00112983		EpiSCs	0.00282017	0.00638986	0.00114535	0.00103942
6 h	0.010204	0.0151677	0.00130499	0.00581926		6 h	0.00340443	0.00630524	0.00344005	0.00614693		6 h	0.0126914	0.0103087	0.00287943	0.00670754
12 h	0.0384733	0.046714	nd	0.000495097		12 h	0.0181482	0.0220651	0.00170352	0.00188802		12 h	0.0349152	0.0563282	0.0016653	0.00192624
24 h	0.0260965	0.0330318	0.000771525	0.00196671		24 h	0.0732913	0.0781115	nd	nd		24 h	0.0712977	0.0921418	nd	nd
48 h	0.00504825	0.00317286	0.00157547	0.0033076		48 h	0.0206595	0.020863	0.00331512	0.00492849		48 h	0.0135084	0.0120904	0.00298098	0.00526263

## Sheet: Figure 6h
Figure 6h

## Sheet: Figure 7a
Figure 7a
% of input
	ChIP α-T-BRA				ChIP α-IgG
	WT		Pbx-DKO #3		WT		Pbx-DKO #3
Time-point	Rep1	Rep2	Rep1	Rep2	Rep1	Rep2	Rep1	Rep2
EpiSCs	0	0	0.013697	0.00529924	0.00105494	0.00112983	0.0030974	0.00560933
6 h	0.0392817	0.0264608	0.0103087	nd	0.00344005	0.00614693	0.00392112	0.00805588
12 h	2.28153	2.46229	0.965936	1	0.00170352	0.00188802	0.00229287	0.00245566
24 h	1.32869	1.27456	1.46409	1.29235	nd	nd	0.00286626	0.00391233
48 h	0.0217929	0.00704102	0.03125	0.0289559	0.00331512	0.00492849	0.00286782	0.00550003

## Sheet: Figure 7d
Figure 7d
% of input
	ChIP α-PBX1						ChIP α-IgG
	WT		Pbx-DKO #3		pMsgn1-mut #28		WT		Pbx-DKO #3		pMsgn1-mut #28
Region	Rep1	Rep2	Rep1	Rep2	Rep1	Rep2	Rep1	Rep2	Rep1	Rep2	Rep1	Rep2
LEF1 site	0.00256419	0.00142224	0.00133234	0.000568741	0.0030073	0.00188602	0.00692305	0.00563912	0.00559538	0.00362519	0.00701369	0.00504351
PBX1 site	0.0491399	0.0463338	0.00616295	0.00485274	0.00488092	0.00473948	0.0099952	0.00708233	0.00387639	0.00306707	0.00520166	0.00439234
% of input
	ChIP α-LEF1						ChIP α-IgG
	WT		Pbx-DKO #3		pMsgn1-mut #28		WT		Pbx-DKO #3		pMsgn1-mut #28
Region	Rep1	Rep2	Rep1	Rep2	Rep1	Rep2	Rep1	Rep2	Rep1	Rep2	Rep1	Rep2
LEF1 site	0.0900158	0.0828234	0.0254224	0.018625	0.025365	0.0235679	0.00646175	0.00549869	0.0294261	0.0216616	0.00750314	0.00249686
PBX1 site	0.0245229	0.0177952	0.00261314	nd	0.00786684	nd	0.00900818	0.00638296	0.0288692	0.0225133	0.00408121	0.00191879
% of input
	ChIP α-T-BRA						ChIP α-IgG
	WT		Pbx-DKO #3		pMsgn1-mut #28		WT		Pbx-DKO #3		pMsgn1-mut #28
Region	Rep1	Rep2	Rep1	Rep2	Rep1	Rep2	Rep1	Rep2	Rep1	Rep2	Rep1	Rep2
LEF1 site	1.32869	1.27456	1.46409	1.29235	0.697372	0.63728	0.00143537	0.000863651	0.000925634	0.000613906	0.0031919	0.00136795
PBX1 site	0.129408	0.115023	0.075363	0.0595399	0.034674	0.0303955	0.00177393	0.00103855	0.00170466	0.000826222	0.00325958	0.00430235

[truncated: 14 more sheets: Supplementary Figure 2b, Supplementary Figure 3c, Supplementary Figure 3e, Supplementary Figure 3f, Supplementary Figure 3g, Supplementary Figure 4a, Supplementary Figure 5a, Supplementary Figure 5c, Supplementary Figure 6c, Supplementary Figure 7c, Supplementary Figure 7d, Supplementary Figure 7e, Supplementary Figure 7f, Supplementary Figure 7g]
